# Supplementary material for: The Impact of Health Behaviours on Incident Cardiovascular Disease in Europeans and South Asians – A Prospective Analysis in the UK SABRE Study
Source: PLoS One. 2015 Mar 2;10(3):e0117364. doi: 10.1371/journal.pone.0117364 (PMC4346401; doi:10.1371/journal.pone.0117364)
Supplement: S1 Data — (XLSX) [file pone.0117364.s001.xlsx]

## Sheet: Sheet1
studyid	agev1	agev2	ant_bmiv1	ant_waist1v1	ant_waist2v1	bl_avhdl1fv1	bl_chol1fv1	bl_trig1fv1	bl_trig12hv1	bp_avdiasv1	bp_avsysv1	chdendyear	chdfamhistv2	chdrevised	chdstricterv2	clinic_attendedv2	diet_fruitv1	diet_grensv1	diet_v1065v1	diet_v1066v1	dmnewknowndmv2	dmv1	dmv2	ethnicity	gprecrevv2	hashypertensionnewv2	htensgrv1	mortanycirc	mortanycse1	mortanycse2	mortanycse3	mortanycse4	mortanycse5	mortanycse6	mortanycse7	mortanycse8	mortcsedthunew	phys_exscore_newv1	phys_ltscorev1	phys_spindexv1	phys_wkindexv1	physexscorev2	physltscorev2	physspindexv2	physwkindexv2	ptq_knowdmv1	ptq_totalcv1	ptqdrinkeverv2	sep_sclassI_Vv1
523642	57		27.4775	75.1	82.3	1.7577	7.9143	1.35	1.03	89	123	2011	1	0	No CHD events		1day only	not in last 7days	Not in last 7 days	On 1 day only		0	0	European	Yes	0	normal											5.2684	1.6342	0.6342	3	9.34713	3.34713	0.7638	6	no	6	Yes	III manual
674091	49	66.9651	24.9911	83.5	83.5	0.8742	6.5565	2.52	2.28	69	115	2010	0	0	No CHD events	Clinic V2	2-3days	Most days	On most days	2 or 3 days in last 7	No DM	0	0	European	Yes	0	normal	0	0	0	0	0	1	0	0	0	respiratory	23.552	11.512		7	3.58333	0.583333		3	no	0	Yes	V
451112	40		21.8937	84.5	84.7	0.947082	5.6684	1.04002	0.88565	76	101	2010	0	0	No CHD events		not in last 7days	2-3days	2 or 3 days in last 7	Not in last 7 days		0	0	European	Yes	1	normal											2.3654	1.1827	0.1827	1	7.75	1.75		6	no	0.75	Yes	II
624689	56		20.5547	82.6	82.6	1.2276	6.7053	2.93	2.66	94	165	2010	0	0	No CHD events		not in last 7days	2-3days	2 or 3 days in last 7	Not in last 7 days		0	0	European	Yes	1	treated											6			6	5.75	1.75		4	no	31	.m	III manual
525380	63		26.7334	101	101	1.25422	5.46233	1.07565	1.08753	76	148	2000		0	No CHD events		2-3days	2-3days	2 or 3 days in last 7	2 or 3 days in last 7		0	0	European	Yes	1	>140/90	1	1	0	0	0	0	0	0	0	other circ	7	4		3					no	0.230769		III non-manual
601894	59		26.7096	95.3	95.9	1.116	6.7611	2.04		79	122	2005		0	No CHD events		2-3days	Most days	On most days	2 or 3 days in last 7		0	0	European	Yes	0	normal	0	0	0	1	0	0	0	0	0	neoplasm	16	9		7					no	3.23077		III manual
689314	59		24.7519	88.2	89.5	1.25422	5.57293	1.07565	1.1469	90	146	1999		0	No CHD events		Most days	2-3days	2 or 3 days in last 7	On most days		0	0	European	Yes	1	>140/90	0	0	0	1	0	0	0	0	0	neoplasm	6.5704	1.5352	0.0352	5					no	0.346154		II
567072	63		27.9987	94	94	0.904719	7.74764	2.69065	2.69065	91	145	2009		0	CHD death first event		2-3days	Most days	On most days	2 or 3 days in last 7		0	0	European	Yes	1	treated	1	1	0	0	0	0	1	0	1	CHD	7	1		6					no	3.98077		III manual
670753	45	65.295	22.3835	81.6	83.2	1.20126	4.67875	0.7669	0.897525	70	111	2010	1	0	No CHD events	Clinic V2	not in last 7days	Most days	On most days	Not in last 7 days	No DM	0	0	European	Yes	0	normal											8	4		4	6.75	1.75		5	no	2.25	Yes	IV
546303	59		24.4483	83.5	85.5	1.4229	7.9143	0.81	0.78	79	107	2010	0	0	No CHD events		not in last 7days	Most days	On most days	Not in last 7 days		0	0	European	Yes	0	normal											9	1		8				5	no	2.30769	Yes	V
684744	64		25.1418	86.1	86.3	1.08476	5.49417	1.07565	0.921275	75	124	2007		0	No CHD events		Most days	Most days	On most days	On most days		0	0	European	Yes	1	normal	0	0	0	1	0	0	0	0	0	neoplasm	10	4		6					no	0.0576923		III manual
719749	44	63.05	23.9775	84.1	86.1	1.5345	7.2819	1.12		77	120	2010	1	0	No CHD events	Clinic V2	Most days	1day only	On 1 day only	On most days	No DM	0	0	European	Yes	0	normal											6	1		5	10.9	4.9		6	no	24.125	Yes	IV
434220	48	69.347	25.3162	89.4	90.9	1.90026	7.45293	1.1469	1.07565	70	105	2007	1	0	Post-baseline CHD event	Clinic V2	Most days	Most days	On most days	On most days	New DM	0	1	European	Yes	1	normal											5.5	1.5		4	7.5	3.5		4	no	17.25	Yes	III manual
462062	55		29.0674	84.1	84.1	1.54017	5.52286	1.23003	1.27752	77	146			0			not in last 7days	2-3days	2 or 3 days in last 7	Not in last 7 days		0	1	European	No	1	>140/90	1	1	1	0	0	0	0	1	0	cerebrovascular disease	12	4		8					no	0.288462		V
732192	43	62.0342	24.0846	71.1	73.1	1.3113	3.906	0.96	0.84	64	96	2011	1	0	No CHD events	Clinic V2	Most days	Most days	On most days	On most days	No DM	0	0	European	Yes	0	normal											1.5	1.5			6.75	1.75		5	no	3	Yes	III manual
758650	66		26.427	85	90.4	1.3299	6.1938	2.23	2.2	80	130			0			not in last 7days	Most days	On most days	Not in last 7 days		0		European	No		normal	0	0	0	1	0	0	1	0	0	neoplasm	1	1							no	4.61538		II
719886	57		18.8113	70.6	70.6	1.22244	4.29484	0.826275	0.64815	90	158	2005		0	No CHD events		not in last 7days	Most days	On most days	Not in last 7 days		0	0	European	Yes	1	treated	0	0	0	1	0	0	0	0	0	neoplasm	8.5	1.5		7					no	12.0577		II
764099	66		24.5519	89	89	1.0424	6.49537	1.72878	1.88315	74	119	2010	0	0	No CHD events		Most days	Most days	On most days	On most days		0	0	European	Yes	1	normal											13.5	3.5		10	6.36553	2.36553	1.7822	4	no	1.61538	Yes	IV
577019	54	74.4997	22.9925	86.6	88.7	1.31776	7.03645	1.20627	1.15877	86	137	2011	0	0	No CHD events	Clinic V2	2-3days	2-3days	2 or 3 days in last 7	2 or 3 days in last 7	No DM	0	0	European	Yes	1	normal											9	4		5	8.83333	3.83333		5	no	38.8654	Yes	III manual
702660	44	63.9233	27.3201	92.8	94	1.18008	6.28545	1.36065	1.55065	98	131	2003	1	0	Post-baseline CHD event	Clinic V2	Most days	Most days	On most days	On most days	No DM	0	0	European	Yes	1	>160/95											25.5592	17.8036	1.7556	6	13.4833	9.48327	2.8006	4	no	29.5	Yes	III manual
704216	54	75.1786	22.8148	77.8	77.9	0.947082	4.22135	1.02815	0.7194	59	102	2010	0	0	No CHD events	Clinic V2	not in last 7days	2-3days	2 or 3 days in last 7	Not in last 7 days	No DM	0	0	European	Yes	0	normal											10	1		9	17.9267	12.9267		5	no	4.61538	Yes	III manual
555071	46		22.4751	83.7	83.7	1.43426	4.05779	1.12315	1.13503	81	133	2010	1	0	No CHD events		not in last 7days	2-3days	2 or 3 days in last 7	Not in last 7 days		0	0	European	Yes	0	normal											10	4		6	9.66667	4.66667		5	no	24.1154	Yes	II
445240	48		24.1741	82.7	82.4	1.55076	4.70785	0.98065	0.83815	61	112	2010		0	No CHD events		2-3days	Most days	On most days	2 or 3 days in last 7		0	0	European	Yes	0	normal											14.6012	6.8006	2.8006	5					no	21.5577		II
772753	46	67.154	24.2501	87.8	87	1.23303	5.61989	1.13503	1.0994	73	108	2009	1	0	No CHD events	Clinic V2	2-3days	Most days	On most days	2 or 3 days in last 7	No DM	0	0	European	Yes	0	normal											5.76	1.5		3				6	no	13.5	Yes	II
408645	49	70.0397	24.0282	78.9	78.9	1.29658	6.75508	0.968775	0.778775	79	119	2010	0	0	No CHD events	Clinic V2	1day only	2-3days	2 or 3 days in last 7	On 1 day only	No DM	0	0	European	Yes	1	normal											68.9616	32.7088	10.6128	8	19.6667	9.66667		10	no	8.36539	Yes	III manual
426277	57	77.4812	25.5125	89.9	91.6	1.29658	5.5154	0.755025	0.69565	55	102	2010	1	0	No CHD events	Clinic V2	Most days	Most days	On most days	On most days	No DM	0	0	European	Yes	1	normal											14	10		4	9.66667	4.66667		5	no	6	Yes	II
724650	47		23.3667	90.6	92	0.745856	5.1204	1.9069	1.75252	84	133	1990		0	Post-baseline CHD event		not in last 7days	Most days	On most days	Not in last 7 days		0	0	European	Yes	1	normal	0	0	0	1	0	0	0	0	0	neoplasm	6	4		2					no	23.8654		II
563093	58		23.7905	84.1	84.2	1.11654	4.40708	1.12315	0.921275	63	93			0			Most days	2-3days	2 or 3 days in last 7	On most days		0		European	Unobtainable		normal	0	0	0	1	0	0	0	0	0	neoplasm	17	10		7					no	0.923077		III non-manual
435526	52		27.9496	98.6	98.9	1.37072	4.98472	1.69315	1.30128	78	118	2009		0	No CHD events		1day only	2-3days	2 or 3 days in last 7	On 1 day only		0	0	European	Yes	1	normal	0	0	0	0	0	1	0	0	0	respiratory	7.02	3.5		1					no	40.0577		III manual
698835	58		24.7424	91.3	91.3	1.19067	7.89997	2.40565	2.44127	76	105	1995		0	Post-baseline CHD event		Most days	Most days	On most days	On most days		0	0	European	Yes	1	normal	0	0	0	1	0	0	0	0	0	neoplasm	5	1		4					no	3.17308		IV
467943	58		21.2771	84.5	84.5	1.5438	6.4635	0.91	0.76	57	88			0			not in last 7days	not in last 7days	Not in last 7 days	Not in last 7 days		0		European	No		normal	1	1	0	0	0	0	0	0	1	CHD	3	1		2					no	4.5		II
690984	51		21.0744	80.3	80.3	0.9951	5.766	1.34	1.22	65	99	2008		0	No CHD events		not in last 7days	Most days	On most days	Not in last 7 days		0	0	European	Yes	0	normal	0	0	0	0	0	1	0	0	0	respiratory	5	1		4					no	0.75		IV
746761	44	64.9281	26.6909	85.6	87.1	1.25422	6.08603	1.6694	1.91877	61	92	2010	0	0	No CHD events	Clinic V2	1day only	2-3days	2 or 3 days in last 7	On 1 day only	No DM	0	0	European	Yes	0	normal											14.0576	2.7688	1.7688	7				7	no	21.5577	Yes	II
755236	47	66.1027	19.9641	61	63.4	2.3808	4.0827	0.61	0.43	79	110	2010	1	0	No CHD events	Clinic V2	Most days	Most days	On most days	On most days	No DM	0	0	European	Yes	1	normal											8	1		7		4.59713	0.7638		no	9.86539	Yes	II
773372	43	64.0027	29.4268	106.2	106.1	1.25422	6.25835	1.7644	1.63377	81	134	2009	1	0	No CHD events	Clinic V2	Most days	1day only	On 1 day only	On most days	No DM	0	0	European	Yes	1	normal											6	4		2	7.75	1.75		6	no	12.2885	Yes	II
490399	50		26.0474	92.7	92.7	1.302	6.4263	1.95	2.08	64	94	2005		0	No CHD events		2-3days	2-3days	2 or 3 days in last 7	2 or 3 days in last 7		0	0	European	Yes	1	normal	0	0	0	1	0	0	0	0	0	neoplasm	12	4		8					no	17.7404		III manual
698690	63		27.0683	89.9	89.9	1.1997	5.8032	1.21	1.03	79	139	2007		0	No CHD events		Most days	not in last 7days	Not in last 7 days	On most days		0	0	European	Yes	1	normal	1	0	0	0	0	0	1	1	0	cerebrovascular disease	4	1		3					no	0.346154		III manual
450082	52	71.1869	27.0164	75.3	75.7	1.5159	6.789	1.08	0.91	68	116	2011	1	0	No CHD events	Clinic V2	2-3days	Most days	On most days	2 or 3 days in last 7	Known DM at V2	0	1	European	Yes	1	normal	0	0	0	1	1	0	0	0	0	neoplasm	9.5376	2.7688	1.7688	5	7.5188	3.5188	1.7688	4	no	0.230769	Yes	III manual
730224	60		29.9351	101.8	101.8	1.5903	6.4914	1.38	1.25	93	149	1993		0	Post-baseline CHD event		2-3days	2-3days	2 or 3 days in last 7	2 or 3 days in last 7		0	0	European	Yes	1	>140/90	1	0	0	0	0	1	0	0	1	CHD	12	4		8					no	28		IV
410397	66		23.8683	86.6	86.6	1.6833	6.5751	1.08	0.82	74	118			0			Most days	2-3days	2 or 3 days in last 7	On most days		0		European	Unobtainable		normal	0	0	0	1	0	0	0	0	0	neoplasm	3.5	3.5							no	16.6154		III manual
452672	63		24.3256	86.8	86.8	1.4973	5.2824	1.25	1.12	68	119	2003		0	No CHD events		Most days	1day only	On 1 day only	On most days		0	0	European	Yes	0	normal	0	0	0	1	0	0	1	0	0	neoplasm	16	4		12					no	12.1154		III manual
469409	42	62.6448	24.0421	79.7	80.5	1.67785	6.83148	1.63377	1.45565	65	106	2010	1	0	No CHD events	Clinic V2	2-3days	2-3days	2 or 3 days in last 7	2 or 3 days in last 7	No DM	0	0	European	Yes	0	normal											15.78	5		7	7.58333	2.58333		5	no	12.2308	Yes	V
627236	56		20.7989	74.2	73.8	1.0509	3.813	0.7	0.36315	75	110	1999		0	No CHD events		not in last 7days	not in last 7days	Not in last 7 days	Not in last 7 days		0	0	European	Yes	0	normal	0	0	0	1	0	1	1	0	0	neoplasm	19.292	9.292		10					no	12.0577		V
465211	49		25.2293	92.9	93.5	1.06358	5.55197	0.897525	0.7669	78	116	2010	0	0	No CHD events		not in last 7days	Most days	On most days	Not in last 7 days		0	0	European	Yes	0	normal											11.2786	3.3893	1.8893	6			4.6431	6	no	6.86538	Yes	III non-manual
747726	48		26.0125	98.8	98.8	0.777629	6.18266	4.06815	4.21065	89	128	2000		0	No CHD events		2-3days	Most days	On most days	2 or 3 days in last 7		0	0	European	Yes	0	normal	0	0	0	0	1	0	0	0	0	digestive/GI	24.2094	6.9547	2.9547	8					no	76.6154		III manual
638416	51		22.5629	84.1	84.1	1.95321	6.12442	1.27752	1.1469	72	106	2010	1	0	No CHD events		1day only	2-3days	2 or 3 days in last 7	On 1 day only		0	0	European	Yes	1	normal											15.78	4		8	7.75	1.75		6	no	9.75	Yes	III manual
707560	61		19.564	74	74	1.5159	5.487	0.98	0.82	60	125	2011		0	CHD death first event		1day only	2-3days	2 or 3 days in last 7	On 1 day only		0		European	No		normal	1	1	0	0	0	1	1	1	1	cerebrovascular disease	19	10		9					no	7.40385		III manual
449547	50		24.1526	86.6	86.6	1.28599	5.75572	1.84753	0.968775	66	118	2010		0	No CHD events		not in last 7days	not in last 7days	Not in last 7 days	Not in last 7 days		0	1	European	Yes	1	normal											23.7862	13.1431	4.6431	6					no	40.1731		IV
615459	55	74.7187	29.9182	92.7	92.7	1.0602	7.347	3.21	3.24	78	113	2003	0	0	Post-baseline CHD event	Clinic V2	not in last 7days	not in last 7days	Not in last 7 days	Not in last 7 days	No DM	0	0	European	Yes	1	normal											10	1		9	6.17127	1.17127	0.2546	5	no	6.86538	Yes	III manual
520238	56		20.7436	75.1	79.4	1.7414	5.47726	1.02815	1.08753	67	105	2010	1	0	No CHD events		not in last 7days	2-3days	2 or 3 days in last 7	Not in last 7 days		0	0	European	Yes	1	normal											21.4942	8.6071	0.1071	9		3.83333			no	20.8654	Yes	V
778834	51		17.4839	65.2	65.5		6.81025	0.541275	0.375025	78	129	2006		0	No CHD events		Most days	2-3days	2 or 3 days in last 7	On most days		1	1	European	Yes	0	normal	0	0	0	0	0	1	1	0	0	other	11.52	9							no	10.8654		III manual
451895	54	73.514	27.1268	89.4	89.4	1.0788	6.9564	3.62	4.21	71	101	2010	0	0	No CHD events	Clinic V2	Most days	not in last 7days	Not in last 7 days	On most days	Known DM at V2	0	1	European	Yes	1	normal											10.5	1.5		9	10.8333	3.83333		7	no	4.5	Yes	III manual
776682	57	77.4894	31.972	102.9	104.3	1.31776	5.77617	2.70252	2.65503	73	132	2010	0	0	No CHD events	Clinic V2	1day only	Most days	On most days	On 1 day only	Known DM at V2	0	1	European	Yes	1	normal											13.532	3.012		8	8.58333	2.58333		6	no	6.86538	Yes	I
447068	58		21.8256	84.6	85.5	1.11654	6.49185	1.4319	1.45565	78	123	2011	0	0	No CHD events		Most days	Most days	On most days	On most days		0	0	European	Yes	0	normal	0	0	0	0	0	0	0	0	0	missing	12.292	6.292		6	1.58333	0.583333		1	no	0.115385	Yes	III manual
412530	50		20.7305	73.6	75.6	1.65667	5.2819	1.9069	1.70502	60	103	2009	1	0	No CHD events		Most days	Most days	On most days	On most days		0	0	European	Yes	0	normal											36.113	19.8445	3.7485	10	16.8138	9.81377	4.6431	7	no	16.8654	Yes	III manual
720418	65		30.8223	104.5	106.2	0.8649	7.5795	2.59	2.52	104	189			0			2-3days	not in last 7days	Not in last 7 days	2 or 3 days in last 7		0		European	Unobtainable		>160/95	1	0	0	0	0	0	0	1	0	cerebrovascular disease	6.3936	5.1968	1.1968						no	0		IV
531193	45	64.4162	31.5509	81.9	86.1	1.1904	3.6549	0.72	0.64	84	134	2010	1	0	No CHD events	Clinic V2	Most days	Most days	On most days	On most days	No DM	0	0	European	No	1	normal											4	4			7.58333	2.58333		5	no	11.3077	Yes	IV
725995	48	67.2799	26.77	93.6	93.6	1.4043	7.6632	1.34	1.39	85	128	2010	0	0	No CHD events	Clinic V2	Most days	Most days	On most days	On most days	No DM	0	0	European	Yes	1	normal											10	4		6	9.66667	4.66667		5	no	16.75	Yes	II
445895	55		28.5705	97.5	97.5	0.6696	7.6539	4.27	4.69	78	119	1998	1	0	Post-baseline CHD event		2-3days	2-3days	2 or 3 days in last 7	2 or 3 days in last 7		0	1	European	Yes	1	normal											23.3	10		7	8.66667	4.66667		4	no	18	Yes	III manual
420935	65		27.201	97	97	1.3206	6.9843	1.37	1.39	107	136.5	2009		0	CHD death first event		1day only	2-3days	2 or 3 days in last 7	On 1 day only		0		European	No		>160/95	1	0	0	1	0	0	1	0	1	neoplasm	16.78	4		9					no	14.2885		III manual
633444	60		24.8127	95.6	95.6	1.8879	5.4312	0.82	0.74	85	137	2003		0	No CHD events		Most days	2-3days	2 or 3 days in last 7	On most days		0	0	European	Yes	1	normal	0	0	0	1	0	0	0	0	0	neoplasm	9.5	1.5		8					no	16.6154		III manual
519681	48		24.8297	83.8	86.9	1.5345	10.0254	2.56	2.23	80	129	1999		0	No CHD events		2-3days	not in last 7days	Not in last 7 days	2 or 3 days in last 7		1	1	European	Yes	0	normal	0	0	0	0	0	0	1	0	0	other	13	4		9					no	85.5		III manual
691983	63		27.3845	94.7	94.7	1.0044	7.5609	3.91	3.62	74	112	1994		0	Post-baseline CHD event		2-3days	2-3days	2 or 3 days in last 7	2 or 3 days in last 7		0	1	European	Yes	1	normal	1	0	0	0	0	0	0	0	1	CHD	1	1							no	0.923077		III manual
405768	47	68.2327	28.1547	100.3	100.9	1.32835	5.70721	1.50315	1.1944	68	107	2010	1	0	No CHD events	Clinic V2	not in last 7days	2-3days	2 or 3 days in last 7	Not in last 7 days	No DM	0	0	European	Yes	0	normal											3.5	1.5		2	7.75	1.75		6	no	47.0577	Yes	II
750004	58	79.05	23.5064	86.4	86.4	1.57194	6.4324	1.46753	1.45565	78	112	2010	0	0	No CHD events	Clinic V2	Most days	2-3days	2 or 3 days in last 7	On most days	No DM	0	0	European	Yes	1	normal											29.8974	15.3147	4.8027	6			2.9547	8	no	3.92308	Yes	II
528348	45		29.385	99.3	99.3	1.02122	4.86157	1.78815	1.83565	88	125	2011	0	0	No CHD events		not in last 7days	Most days	On most days	Not in last 7 days		0	0	European	Yes	1	normal											8.2992	4.1496	0.1496	4	9.66667	4.66667		5	no	35.6154	Yes	II
657012	56	76.0876	24.4465	89.6	89.4	1.31776	7.97774	2.88065	2.7144	72	111	2010	1	0	No CHD events	Clinic V2	Most days	2-3days	2 or 3 days in last 7	On most days	No DM	0	0	European	Yes	0	normal											10.6786	5.3393	1.3393	4				6	no	15.6731	Yes	III manual
420748	44	62.757	24.6817	84.6	84.6	1.5438	4.7895	0.63	0.45	78	114	2004	0	0	Post-baseline CHD event	Clinic V2	2-3days	2-3days	2 or 3 days in last 7	2 or 3 days in last 7	No DM	0	0	European	Yes	1	normal											22.3808	10.0604	0.0604	11				1	no	20.25	Yes	III manual
480392	64	82.59	23.7984	85	85	1.0602	4.8546	0.94	0.84	79	127	2008	1	0	No CHD events	Clinic V2	Most days	Most days	On most days	On most days	New DM	0	1	European	No	0	normal											14.0602	6.0301	2.0301	6	13.6339	6.63393	2.8006	7	no	3.34615	Yes	II
516206	61	81.6208	23.5955	77.6	77.8	1.64608	6.10702	0.88565	0.79065	75	105	2010	0	0	No CHD events	Clinic V2	Most days	Most days	On most days	On most days	New DM	0	1	European	No	0	normal											2.0584	1.5292	0.5292		10.8333	3.83333		7	no	0.173077	Yes	II
740297	45	67.4689	26.2017	86.2	86.2	1.43426	4.92131	1.49127	1.5269	60	90	2010	0	0	No CHD events	Clinic V2	2-3days	Most days	On most days	2 or 3 days in last 7	No DM	0	0	European	Yes	0	normal											13.0376	5.2688	1.7688	6	18.4764	13.4764	4.6431	5	no	13.6154	Yes	II
433924	46		29.7644	93	93	0.777629	6.6298	4.8519	5.03003	71	106			0			2-3days	2-3days	2 or 3 days in last 7	2 or 3 days in last 7		0		European	Unobtainable		treated	0	0	0	1	0	0	0	0	0	neoplasm	12	4		8					no	10.75		III manual
598027	45		23.6787	81.1	82.1	1.5903	5.6544	0.89	0.73	79	112	2010		0	No CHD events		Most days	1day only	On 1 day only	On most days		0	0	European	Yes	0	normal											31.1536	17.8648	1.7688	9					no	16.5		IV
625843	65		31.4655	111.6	112.6	1.28599	5.44111	1.32502	1.18253	97	156			0			Most days	Most days	On most days	On most days		0		European	No		>160/95	0	0	0	1	0	0	0	0	0	neoplasm	18.2992	9.1496	0.1496	9					no	3.17308		IV
740836	57	76.7064	26.826	94.2	95	1.01063	4.28423	1.26565		83	117	2009	0	0	No CHD events	Clinic V2	Most days	Most days	On most days	On most days	No DM	0	0	European	Yes	0	normal											6.5	1.5		5	11.2563	5.25627	0.5896	6	no	20.75	Yes	IV
413428	64		29.0854	82.6	86.7	1.5438	7.0773	1.42	1.38	51	83	2001		0	Post-baseline CHD event		Most days	Most days	On most days	On most days		0	1	European	Yes	1	treated	1	0	0	0	0	0	1	0	1	CHD	5.512	5.512							no	0.346154		III non-manual
628426	54	72.8816	28.0231	108.6	108.6	0.6882	3.0039	0.84	0.72	78	118	2009	0	0	No CHD events	Clinic V2	1day only	2-3days	2 or 3 days in last 7	On 1 day only	No DM	0	0	European	Yes	1	normal											6	4		2	4.58333	0.583333		4	no	14.7981	Yes	III manual
537000	54		30.1516	105.1	105.1	0.8556	5.301	2.2	2.1	88	143	2010	1	0	No CHD events		2-3days	2-3days	2 or 3 days in last 7	2 or 3 days in last 7		0	0	European	Yes	1	>140/90											20.2576	11.1088	1.1088	3	19.9873	14.9873	2.8006	5	no	0.0576923	Yes	III manual
504905	51	70.6502	22.2623	65.2	68.6	1.5624	6.3891	0.79		84	135	2010	1	0	No CHD events	Clinic V2	Most days	2-3days	2 or 3 days in last 7	On most days	No DM	0	0	European	Yes	0	normal											8	4		4	5.75	1.75		4	no	1.55769	Yes	II
479061	61		23.4906	83.4	83.4	1.7856	5.8032	1.46	1.3	66	110	1994	1	0	Post-baseline CHD event		1day only	Most days	On most days	On 1 day only		0	0	European	Yes	1	normal											11	4		7	11.4489	6.44887	1.7822	5	no	9.17308	Yes	III manual
683076	65		29.5659	103.4	104.8	1.42367	5.24635	1.53877	1.5744	78	130	2006		0	No CHD events		2-3days	2-3days	2 or 3 days in last 7	2 or 3 days in last 7		0	0	European	Yes	1	treated	1	1	0	0	0	1	0	0	0	other circ	16.308	11.268							no	36.5		V
545728	45		23.9951	86.4	86.4		6.92972	2.3819	2.4294	83	118			0			1day only	2-3days	2 or 3 days in last 7	On 1 day only		0		European	No		normal	1	0	0	0	0	1	0	1	0	cerebrovascular disease	48.4862	9.6431	4.6431	9					no	41.75		III manual
536099	41		26.8342	88.6	88.6	1.60371	5.34558	1.02815	1.07565	59	100	2011	0	0	No CHD events		Most days	Most days	On most days	On most days		0	1	European	Yes	1	normal											17.0902	5.5351	3.0351	6			2.8006	4	no	17.1154	Yes	II
648343	53		21.2928	67.4	69.2	1.8879	5.8404	1.09	0.87	75	128	2010	1	0	No CHD events		Most days	2-3days	2 or 3 days in last 7	On most days		0	0	European	Yes	1	normal											13.26	4		8	5.41667	1.41667		4	no	1.5	Yes	III manual
630370	44		23.274	84.7	86.1	1.40249	6.01256	0.60065	0.5769	84	139	2010	1	0	No CHD events		2-3days	2-3days	2 or 3 days in last 7	2 or 3 days in last 7		0	0	European	Yes	1	normal											8.5	1.5		7	10.6667	4.66667		6	no	0.980769	Yes	II
582895	42	63.9836	23.6301	88.2	88.2	1.20126	6.74158	1.23003	1.20627	84	116	2010	1	0	No CHD events	Clinic V2	Most days	Most days	On most days	On most days	No DM	0	0	European	Yes	0	normal											6.5	1.5		5	8.75	1.75		7	no	12	Yes	III manual
471930	50	69.7714	24.9307	90.9	93.3	1.1997	5.3475	0.68	0.75	70	104	2009	1	0	No CHD events	Clinic V2	not in last 7days	Most days	On most days	Not in last 7 days	No DM	0	0	European	Yes	0	normal											15.0704	9.0352	0.0352	6	8.58333	2.58333		6	no	3.98077	Yes	IV
654123	49	70.5654	28.5915	101.3	101.3	1.21185	5.05714	1.1944	1.21815	74	106	2010	0	0	No CHD events	Clinic V2	Most days	Most days	On most days	On most days	No DM	0	0	European	Yes	0	normal											7	4		3	11.1455	5.14547	0.4788	6	no	29.5	Yes	III non-manual
476190	58		20.5769	79.1	78.7	0.925901	6.99068	1.91877	1.99003	54	84			0			not in last 7days	2-3days	2 or 3 days in last 7	Not in last 7 days		0		European	Unobtainable		normal	0	0	0	1	0	0	1	0	0	neoplasm	4	4							no	0.230769		III manual
647370	53	74.3244	34.1769	114.2	114.2	1.21185	6.86353	2.65503	2.89252	82	123	2010	1	0	No CHD events	Clinic V2	1day only	2-3days	2 or 3 days in last 7	On 1 day only	No DM	0	0	European	Yes	1	normal											18.56	5		6	10.6667	4.66667		6	no	43.1154	Yes	III non-manual
472279	43	61.3854	24.0629	89.9	89.9	0.8649	5.2452	2.68	2.05	87	116	2010	1	0	No CHD events	Clinic V2	2-3days	Most days	On most days	2 or 3 days in last 7	No DM	0	0	European	Yes	0	normal											11	5		6	6.75	1.75		5	no	1.61538	Yes	III non-manual
659248	59		26.1505	93.5	94.2	1.4508	6.4077	1.41	1.31	81	131			0			not in last 7days	Most days	On most days	Not in last 7 days		0		European	Unobtainable		normal	0	0	0	1	0	0	0	0	0	neoplasm	13	4		9					no	19.3558		III manual
560864	40		35.1604	103.8	103.8	0.79881	6.37574	4.59065	4.49565	82	136	1996		0	No CHD events		2-3days	Most days	On most days	2 or 3 days in last 7		0	0	European	Yes	1	treated	0	0	0	0	0	0	1	0	0	other	28.3352	13.5376	3.5376	10					no	13.3462		III manual
660265	59		24.9787	88.5	89	1.01063	6.90061	1.42002	1.32502	65	113	1997		0	CHD death first event		1day only	Most days	On most days	On 1 day only		0	0	European	Yes	1	normal	1	0	0	0	0	0	0	0	1	CHD	23.048	15.048		8					no	0.375		III manual
794743	61		22.8285	90.7	90.7	1.7763	5.1894	0.68	0.58	70	134			0			Most days	Most days	On most days	On most days		0		European	Unobtainable		normal	1	1	0	0	0	0	0	0	0	other circ	6			6					no	3		III non-manual
648535	57		28.0917	97.6	99.4	0.79881	5.20268	2.96377	2.8569	68	122	1993		0	Post-baseline CHD event		2-3days	Most days	On most days	2 or 3 days in last 7		0	0	European	Yes	1	normal	1	0	0	1	0	0	0	0	1	neoplasm	6	4		2					no	41.5577		III manual
427361	42	62.8693	24.8701	86.1	88.3	1.57194	4.98922	0.60065	0.541275	81	116	2011	0	0	No CHD events	Clinic V2	Most days	Most days	On most days	On most days	No DM	0	0	European	Yes	0	normal											43.2022	20.7391	4.6431	9	16.2267	12.2267		4	no	0	Yes	III manual
793673	41	62.4476	21.8828	79.9	81.6	1.7308	6.58984	0.7194	0.7669	81	111	2010	0	0	No CHD events	Clinic V2	Most days	2-3days	2 or 3 days in last 7	On most days	No DM	0	0	European	Yes	0	normal											6.7392	1.3696	0.3696	5	9.35213	4.35213	1.7688	5	no	27.1154	Yes	II
461329	60		30.0357	101.6	101.7	1.06358	5.87626	1.6694	1.74065	74	126			0			1day only	Most days	On most days	On 1 day only		0		European	No		normal	0	0	0	1	0	1	0	0	0	neoplasm	10	1		9					no	4.78846		III manual
728376	53	72.7803	29.4132	99.9	100	0.78822	5.78074	1.96627	2.7144	75	114	1990	1	0	Post-baseline CHD event	Clinic V2	1day only	1day only	On 1 day only	On 1 day only	Known DM at V2	0	1	European	Yes	1	normal											1	1				0.583333			no	0.115385	No	IV
478495	45	63.9507	26.0262	75.4	78.7	1.116	4.9383	1.48		77	105	2010	1	0	No CHD events	Clinic V2	Most days	1day only	On 1 day only	On most days	New DM	0	1	European	Yes	0	normal											3	1		2	6.58333	2.58333		4	no	2.36538	Yes	II
788973	48	67.6797	21.0074	79.8	79.9	1.6249	4.40667	0.74315	0.60065	64	98	2010	1	0	No CHD events	Clinic V2	Most days	2-3days	2 or 3 days in last 7	On most days	No DM	0	0	European	Yes	0	normal											6.7392	1.3696	0.3696	5	7.41667	1.41667		6	no	0	Yes	II
660073	44	63.6468	23.9776	86	86	1.5252	5.58	0.99	0.83	76	118	2009	1	0	No CHD events	Clinic V2	Most days	Most days	On most days	On most days	No DM	0	0	European	Yes	1	normal											21.9288	5.8144	1.8144	8	9.58333	2.58333		7	no	12.9808	Yes	III manual
701177	58		26.1382	91.8	91.8	0.837	6.4821	6.4	5.22	82	131	1999		0	Post-baseline CHD event		2-3days	Most days	On most days	2 or 3 days in last 7		1	1	European	Yes	1	treated											8.5	1.5		7					no	17.5		IV
519821	54	74.8446	27.3708	92.5	93.2	2.0553	7.1796	1.01	0.83	68	101	2010	0	0	No CHD events	Clinic V2	2-3days	Most days	On most days	2 or 3 days in last 7	No DM	0	0	European	Yes	0	normal											11	5		6	10.6667	4.66667		6	no	55.9808	Yes	III manual
792669	52		28.5845	96.8	97.9	1.24363	5.96117	3.51003	3.3319	94	142		0	0			Most days	Most days	On most days	On most days		0	0	European	No	1	>140/90											9	4		5	9.75	1.75		8	no	18	Yes	III manual
793766	55		28.6853	104.5	104.5	0.9114	6.2589	4.5	4.4	76	112	2009	0	0	No CHD events	Nurse home visit	Most days	Most days	On most days	On most days	No DM	0	0	European	Yes	1	normal											17.7776	5.4788	0.4788	3	5.75	1.75		4	no	26.75	Yes	I
784754	61		19.3421	75	75	1.4601	5.5707	1.34		74	135			0	Post-baseline CHD event		2-3days	Most days	On most days	2 or 3 days in last 7		1	1	European	Yes	1	normal	0	0	0	0	1	1	0	0	0	respiratory	13.5	3.5		10					yes	6.46154		V
569030	65		26.0667	91.1	92.4	1.6249	6.87323	1.69315	1.45565	66	128	2006		0	No CHD events		Most days	Most days	On most days	On most days		0	0	European	Yes	1	normal	0	0	0	1	0	1	0	0	0	neoplasm	10	10							no	63.75		III manual
429465	53		30.2737	98.7	99.7	1.66726	5.67455	2.0019	1.77628	68	116	2010		0	No CHD events		Most days	2-3days	2 or 3 days in last 7	On most days		0	1	European	Yes	1	normal											7.5	3.5		4					no	15.0577		II
722818	53		23.3168	77.4	77.4	1.66726	5.82364	1.02815	0.968775	68	109		1	0			Most days	2-3days	2 or 3 days in last 7	On most days		0	0	European	No	0	normal											8.6992	4.5896	0.5896	1	14.3098	9.30977	4.6431	5	no	7.5	Yes	II
519487	50	69.9055	24.5792	86.6	87.6	0.872946	5.36181	3.9019	3.72377	97	131	2011	0	0	No CHD events	Clinic V2	Most days	Most days	On most days	On most days	Known DM at V2	0	1	European	Yes	1	>160/95											50.5024	22.9712	12.9712	7					no	0.346154	Yes	IV
461379	62		29.4995	99	100.3	1.08476	6.33793	1.40815	1.63377	98	152	1996		0	No CHD events		not in last 7days	2-3days	2 or 3 days in last 7	Not in last 7 days		0	0	European	Yes	1	>160/95	0	0	0	1	0	0	0	0	0	neoplasm	15	4		11					no	0.288462		III manual
572970	48	66.8556	24.0182	69.9	71.1	1.7856	5.4405	0.77	0.59	65	103	2010	1	0	No CHD events	Clinic V2	Most days	2-3days	2 or 3 days in last 7	On most days	No DM	0	0	European	Yes	0	normal											7	5		2	17.1523	11.1523	6.4856	6	no	0.0576923	Yes	III non-manual
487322	49	67.6058	24.3799	88.5	91.1	1.2462	5.952	2.06	1.92	81	149	2009	1	0	No CHD events	Clinic V2	2-3days	2-3days	2 or 3 days in last 7	2 or 3 days in last 7	No DM	0	0	European	Yes	1	>140/90											14.1452	4.0626	2.5626	5	9.0163	3.0163	1.2663	6	no	34.1154	Yes	III non-manual
533774	55		26.31	92.5	92.5	0.8649	7.3377	2.43	2.22	51	87	2009	1	0	No CHD events		1day only	2-3days	2 or 3 days in last 7	On 1 day only		0	1	European	Yes	0	normal											5.193	1.8465	0.3465	3	11.5971	4.59713	0.7638	7	no	27.6154	Yes	I
719193	57		24.8	84.7	86	0.835878	6.25397	2.32253	2.31065	81	117	2001		0	No CHD events		Most days	Most days	On most days	On most days		0	0	European	Yes	0	normal	0	0	0	1	0	1	0	0	0	neoplasm	29.4006	11.3143	1.2663	8					no	0.980769		III manual
543954	42		23.6846	85.5	87.7	1.6089	7.4028	1.31	1.22	73	116	2010	1	0	No CHD events		Most days	Most days	On most days	On most days		0	0	European	Yes	0	normal											19.9018	12.1909	2.1909	3	17.6667	11.6667		6	no	40	Yes	II
790813	52		29.1374	92.2	94.2	1.10594	5.73552	1.82378	1.6694	75	129	2011	1	0	No CHD events		Most days	Most days	On most days	On most days		0	1	European	Yes	1	normal											34.3208	13.7664	8.2544	6	21.2916	15.2916	6.4856	6	no	2.36538	Yes	III manual
757130	44		24.5786	81.6	81.4	1.63549	5.69487	0.8144	0.9094	63	100	2010	1	0	No CHD events		2-3days	Most days	On most days	2 or 3 days in last 7		0	0	European	Yes	0	normal											4.78	1			9.38393	3.38393	2.8006	6	no	7.67308	Yes	II
678075	48		25.1657	89.8	91	1.57194	3.8084	0.5769	0.612525	77	123	1999		0	No CHD events		not in last 7days	2-3days	2 or 3 days in last 7	Not in last 7 days		0	0	European	Yes	0	normal	1	1	0	0	0	0	1	0	0	other circ	12	1		11					no	40.3462		IV
653826	59		23.5862	89	91.2	1.18008	4.69815	0.968775	0.8144	97	145			0			not in last 7days	2-3days	2 or 3 days in last 7	Not in last 7 days		0		European	No		>160/95	1	1	0	0	0	0	1	0	0	other circ	3.5	3.5							no	1.61538		III manual
562558	63		24.7247	81.9	86	1.581	6.882	0.82	0.72	63	109			0			Most days	2-3days	2 or 3 days in last 7	On most days		0		European	No		normal	0	0	0	0	0	1	0	0	0	respiratory	15.292	9.292		6					no	31.1154		V
530428	50	70.2642	31.246	98.5	98.5	2.01676	4.89982	1.3844	0.9569	76	119	2010	0	0	No CHD events	Clinic V2	Most days	2-3days	2 or 3 days in last 7	On most days	No DM	0	0	European	Yes	1	normal											4	4			5.75	1.75		4	no	40.1154	Yes	IV
525478	60	78.7762	23.226	81.5	81.4	1.4694	5.2266	0.82	0.58	62	103	2009	0	0	No CHD events	Clinic V2	2-3days	Most days	On most days	2 or 3 days in last 7	No DM	0	0	European	Yes	0	normal											7	1		6	7.84963	3.84963	1.2663	4	no	9.75	Yes	III non-manual
705035	44		24.9081	79.2	79.2	1.6833	5.9241	2.62	1.65	120	176	2004		0	CHD death first event		not in last 7days	2-3days	2 or 3 days in last 7	Not in last 7 days		0	0	European	Yes	1	>160/95	1	0	0	0	0	0	0	0	1	CHD	6	1		5					no	48.25		III manual
504332	50	69.6181	27.848	96	96.6	1.44485	6.96946	1.02815	0.93315	92	125	2010	0	0	No CHD events	Clinic V2	not in last 7days	1day only	On 1 day only	Not in last 7 days	No DM	0	0	European	Yes	0	>140/90											12.04	1		6	6.75	1.75		5	no	20.8077	Yes	IV
469703	44	63.6194	30.0944	101.1	103.5	1.2462	7.2261	1.75	1.99	85	115	2010	1	0	No CHD events	Clinic V2	Most days	2-3days	2 or 3 days in last 7	On most days	No DM	0	0	European	Yes	0	normal											19.5512	5.7556	1.7556	7	18.6667	11.6667		7	no	6.92308	Yes	II
601865	49		23.6756	88.7	88.7	1.2754	7.65618	2.37002	2.41753	81	120			0			1day only	1day only	On 1 day only	On 1 day only		0		European	No		normal	0	0	0	1	0	0	0	0	0	neoplasm	18.8526	3.7663	1.2663	5					no	0.230769		III non-manual
651353	51		22.8835	83.5	83.5	0.7812	5.1243	1.83	1.76	73	103	1995		0	No CHD events		not in last 7days	2-3days	2 or 3 days in last 7	Not in last 7 days		0	0	European	Yes	0	normal	0	0	0	1	0	0	0	0	0	neoplasm	6.5	1.5		5					no	6.05769		III manual
589473	43		23.8139	89.2	89.2	0.576403	5.04744	2.22752	2.56002	77	120	2010	1	0	No CHD events		Most days	Most days	On most days	On most days		0	0	European	Yes	0	normal											15.1894	4.4547	2.9547	4	12.7127	5.7127	2.9547	7	no	2.36538	Yes	II
454921	56	75.9042	23.8277	78.1	80.3	1.25422	6.20149	1.8119	1.77628	71	138	2010	0	0	No CHD events	Clinic V2	2-3days	not in last 7days	Not in last 7 days	2 or 3 days in last 7	No DM	0	0	European	Yes	0	normal											3.5	3.5			16.6667	11.6667		5	no	19.5577	Yes	III manual
635723	59		24.9648	74.1	76.1	1.6275	7.8678	1.5	1.29	87	132	2010	1	0	No CHD events		Most days	2-3days	2 or 3 days in last 7	On most days		0	0	European	Yes	1	normal											5	1		4	5.75	1.75		4	no	0.115385	Yes	II
468212	47		29.3738	100.1	100.4	1.4136	5.8869	0.75	0.84	82	127	2010		0	CHD death first event		2-3days	Most days	On most days	2 or 3 days in last 7		0	0	European	Yes	1	normal	1	0	0	1	0	1	0	0	1	neoplasm	14	4		10					no	0		III manual
673363	51	70.256	24.7856	84	85.2	1.18008	5.44578	1.32502	1.34878	61	102	2009	1	0	No CHD events	Clinic V2	Most days	Most days	On most days	On most days	New DM	0	1	European	Yes	0	normal											17.26	10		6	8.75	1.75		7	no	2.85577	Yes	II
663757	44		31.6425	104.5	107	0.841174	4.42648	1.93065	1.83565	77	116	2010	0	0	No CHD events		Most days	Most days	On most days	On most days		0	0	European	Yes	0	normal											7	4		3				5	no	3.17308	Yes	II
786616	60	79.1567	25.6312	95.5	94.5	1.58253	7.14807	2.9044	2.70252	76	113	2010	0	0	No CHD events	Clinic V2	Most days	Most days	On most days	On most days	No DM	0	0	European	Yes	0	normal											13.6694	4.4547	2.9547	5	12.7839	5.78387	1.1172	7	no	12.2308	Yes	II
494379	46		30.9395	100.6	102.1	1.34953	7.34555	3.15377	3.1419	82	133	2010	1	0	No CHD events		not in last 7days	1day only	On 1 day only	Not in last 7 days		0	0	European	Yes	0	normal											9	1		8	11.6667	4.66667		7	no	61.2885	Yes	III non-manual
773692	43	63.2526	22.4393	86.2	86.6	0.703493	6.47062	0.5769	0.60065	65	107	2009	1	0	No CHD events	Clinic V2	not in last 7days	Most days	On most days	Not in last 7 days	No DM	0	0	European	Yes	1	normal											17.9452	5.4626	1.9626	8	9.5056	3.5056	1.7556	6	no	0.288462	Yes	III manual
629146	60		23.858	87.1	88.6	0.79881	5.70721	1.55065	1.55065	67	130	2011	0	0	No CHD events		Most days	Most days	On most days	On most days		0	0	European	Yes	0	normal	0	0	0	1	0	0	0	0	0	neoplasm	10	4		6	5.58333	0.583333		5	no	10.5577	Yes	III manual
777204	59		27.7151	98.1	98.1	0.989446	6.44289	1.20627	1.11127	86	122	2009		0	No CHD events		Most days	Most days	On most days	On most days		0	0	European	Yes	1	normal	1	1	0	0	0	0	0	0	0	other circ	14.52	1		11					no	0		III manual
708932	44	63.9014	32.2614	99.9	99.9	1.0974	5.4963	1.85	2.66	80	117	2004	1	0	Post-baseline CHD event	Clinic V2	1day only	Most days	On most days	On 1 day only	Known DM at V2	0	1	European	Yes	1	normal											13.8184	4.5192	0.5192	5	15.4355	8.43547	1.7688	7	no	1.55769	Yes	II
791410	50		23.0861	82.1	82.6	0.904719	4.20994	1.70502	1.80002	57	103	2010	0	0	No CHD events		2-3days	2-3days	2 or 3 days in last 7	2 or 3 days in last 7		0	0	European	Yes	0	normal											30.14	1.5		11	5.68047	1.68047	0.7638	4	no	0	Yes	III manual
754975	42	62.204	27.2588	92.2	93.6	1.16949	6.04405	1.30128		71	120	2010	1	0	No CHD events	Clinic V2	2-3days	2-3days	2 or 3 days in last 7	2 or 3 days in last 7	Known DM at V2	1	1	European	Yes	1	normal											5.1426	1.8213	0.3213	3	6.58333	2.58333		4	yes	12.2885	Yes	III non-manual
508875	52		21.6614	72.2	73.2	1.9995	7.7562	2.35	1.81	83	126	2010		0	No CHD events		1day only	Most days	On most days	On 1 day only		0	0	European	Yes	0	normal	0	0	0	1	0	1	0	0	0	neoplasm	12.5376	5.7688	1.7688	5					no	14.2308		II
744552	47		21.4412	80.3	80.3	1.54017	4.76607	0.69565	0.493775	61	93	2010	0	0	No CHD events		Most days	Most days	On most days	On most days		0	0	European	Yes	0	normal											9.8552	4.9276	0.9276	4	11.6667	4.66667		7	no	5.25	Yes	III non-manual
580869	47	66.0972	30.5461	100.1	100.1	0.9858	6.882	3.25	3.05	82	115	2010	1	0	No CHD events	Clinic V2	Most days	2-3days	2 or 3 days in last 7	On most days	No DM	0	0	European	Yes	1	normal											10.9318	2.7159	1.2159	7	15.3098	9.30977	4.6431	6	no	6	Yes	III manual
691192	56		25.506	70.2	70.8	1.5252	7.533	1.75	1.45	79	119	2010	1	0	No CHD events		Most days	2-3days	2 or 3 days in last 7	On most days		0	0	European	Yes	1	normal											4	1		3	11.4489	6.44887	1.7822	5	no	0.288462	Yes
716007	64		26.4573	74.8	75.5	1.3857	7.4028	1.72	1.62	69	104			0			not in last 7days	1day only	On 1 day only	Not in last 7 days		0		European	No		normal	0	0	0	1	0	0	0	0	0	neoplasm	13.4294	3.9547	2.9547	4					no	0.173077		III non-manual
547742	59		20.861	77.7	77.7	1.3113	5.6358	0.74	0.66	96	136	1995	1	0	Post-baseline CHD event		not in last 7days	Most days	On most days	Not in last 7 days		0	0	European	Yes	1	>160/95											10	10			8.66667	4.66667		4	no	0.230769	Yes	III non-manual
663148	66		27.9328	96.3	95	0.989446	7.20139	1.61003	1.55065	59	113	2008		0	No CHD events		2-3days	Most days	On most days	2 or 3 days in last 7		0	0	European	Yes	0	normal	0	0	0	1	0	1	1	0	0	neoplasm	14.82	4		2					no	7.55769		IV
700723	61	79.9781	25.2974	86.4	86.4	1.1904	7.161	1.39	1.33	71	98	1993	0	0	Post-baseline CHD event	Clinic V2	Most days	Most days	On most days	On most days	No DM	0	0	European	Yes	0	normal											9.2176	5.1088	1.1088	3	13.4673	7.46727	2.8006	6	no	9.11539	Yes	I
504915	52		29.7534	99.4	102.6	1.60371	8.7829	1.4319	1.49127	60	77	2002		0	CHD death first event		Most days	2-3days	2 or 3 days in last 7	On most days		0	0	European	Yes	0	normal	1	0	0	0	0	0	0	0	1	CHD	9	5		4					no	17.3654		III manual
473244	43	63.8741	28.5883	100.1	100.1	1.54017	5.94007	1.20627	1.94253	65	115	2010	0	0	No CHD events	Clinic V2	2-3days	Most days	On most days	2 or 3 days in last 7	No DM	0	0	European	Yes	0	normal											17.2974	8.8987	6.3987	2	6.75	1.75		5	no	12.1731	Yes	I
678333	63		25.7334	103.3	103.9	2.01676	8.32167	2.29877	2.1444	104	186	1994		0	Post-baseline CHD event		not in last 7days	1day only	On 1 day only	Not in last 7 days		0	0	European	Yes	1	>160/95	1	0	0	0	1	0	1	0	1	digestive/GI	1	1							no	23		III manual
784401	49		25.6313	88.5	88	1.023	6.603	2.7	2.29	68	101			0			1day only	Most days	On most days	On 1 day only		0		European	No		normal	1	1	0	1	0	0	0	0	0	neoplasm	28.7294	7.9547	2.9547	9					no	3.75		III manual
493187	60		25.4011	90.6	89.6	0.756447	6.21314	2.92815	2.70252	82	143	2008	0	0	No CHD events		Most days	Most days	On most days	On most days		0	0	European	Yes	1	>140/90											6.5	1.5		5		1.17293	0.5896		no	1.55769	Yes	IV
746855	66		26.6308	102	101.8	1.1532	5.022	0.79	0.8	83	144	2002		0	No CHD events		Most days	2-3days	2 or 3 days in last 7	On most days		0	0	European	Yes	1	treated	0	0	0	1	0	0	0	0	0	neoplasm	17.8506	11.4253	6.4253						no	12.75		III manual
620652	60		23.1383	88.8	88.8	1.2648	7.7097	1.92	1.97	72	109	2010		0	No CHD events		Most days	2-3days	2 or 3 days in last 7	On most days		0	0	European	Yes	0	normal											7.5	1.5		6					no	7.17308		III manual
514700	62		28.4021	92.7	92.7	1.34953	4.76607	0.517525	0.36315	84	132			0			Most days	2-3days	2 or 3 days in last 7	On most days		0		European	No		normal	0	0	0	1	0	0	0	0	0	neoplasm	15.52	5		8					no	12.75		IV
699982	63	83.9097	26.7868	91.1	91.3	1.28599	6.16283	1.7169	1.61003	74	122	2009	1	0	No CHD events	Clinic V2	1day only	Most days	On most days	On 1 day only	No DM	0	0	European	Yes	0	normal											5	1		4	10.6667	4.66667		6	no	0.75	Yes	III non-manual
605181	45	64.8898	32.6855	109.5	109.8	1.02122	6.19467	1.44378	1.45565	67	119	2009	0	0	No CHD events	Clinic V2	2-3days	2-3days	2 or 3 days in last 7	2 or 3 days in last 7	No DM	0	0	European	Yes	1	normal											12.26	4		7	7.5188	3.5188	1.7688	4	no	43.5	Yes	II
729495	47	66.3354	29.2961	106.3	106.3	0.9765	8.2119	2.01	2.02	68	113	2009	0	0	No CHD events	Clinic V2	not in last 7days	2-3days	2 or 3 days in last 7	Not in last 7 days	Known DM at V2	0	1	European	Yes	1	normal											13.5	1.5		12	3.75	1.75		2	no	13.6154	Yes	IV
643426	54	73.7303	31.3505	102.8	102.9	1.1439	8.742	7.19	7	93	149	2010	1	0	No CHD events	Clinic V2	2-3days	Most days	On most days	2 or 3 days in last 7	Known DM at V2	0	1	European	Yes	1	>140/90											19.1338	8.0669	4.0669	7	10.3839	5.38393	2.8006	5	no	42	Yes	III manual
402149	48	68.6516	27.6244	86.5	86	1.1253	6.6123	1.05	0.9	84	117	2011	0	0	No CHD events	Clinic V2	1day only	2-3days	2 or 3 days in last 7	On 1 day only	No DM	0	0	European	Yes	1	normal											13.5576	3.2688	1.7688	6	13.4355	6.43547	1.7688	7	no	20	Yes	IV
679986	65		28.0912	83.6	86.9	1.7949	9.6162	3.24	2.99	81	139	2010	0	0	No CHD events		Most days	Most days	On most days	On most days		0	0	European	Yes	1	treated											9	9			11.6667	4.66667		7	no	1.5	Yes	I
421787	54		23.6719	87.3	89.6	1.43426	5.68718	0.98065	1.06377	85	127	1991	1	0	Post-baseline CHD event		Most days	Most days	On most days	On most days		0	0	European	Yes	1	normal											15.5	8.5		7	3.58333	0.583333		3	no	18.1731	Yes	III manual
616265	53		24.4179	88.2	88.2	1.05299	7.57009	1.55065	1.45565	62	98	2001		0	CHD death first event		Most days	2-3days	2 or 3 days in last 7	On most days		0		European	No		normal	1	0	0	0	0	0	0	0	1	CHD	5	4		1					no	23.2308		II
712504	64		26.9899	77.6	81.9	2.0925	6.5844	1.28	1.04	70	140	2009		0	No CHD events		not in last 7days	Most days	On most days	Not in last 7 days		0	0	European	Yes	1	treated	0	0	0	1	0	0	0	0	0	neoplasm	4	4							no	0.0576923		III manual
672468	53		42.3512	144.9	143.6	1.0602	4.8639	2.29	2.4	77	129	2004		0	No CHD events		Most days	Most days	On most days	On most days		1	1	European	Yes	1	normal	1	1	0	0	0	1	1	0	0	other circ	8.512	2.512		6					no	16.5		IV
657820	54		25.8599	83.9	88.6	1.0044	6.4728	3.06	3.04	76	119	2010	0	0	No CHD events		2-3days	Most days	On most days	2 or 3 days in last 7		0	0	European	Yes	0	normal											1	1			18.4355	13.4355	1.7688	5	no	3.05769	Yes	V
735274	53		24.2579	87.6	87.6	1.1997	4.7895	0.83	1.02	62	113	2009		0	No CHD events		Most days	2-3days	2 or 3 days in last 7	On most days		0	1	European	Yes	1	normal	0	0	0	1	0	1	0	0	0	neoplasm	19	10		9					no	15		III manual
667570	64		26.5393	77.4	79.1	2.0274	6.8634	1.43	1.19	81	121	2008		0	No CHD events		Most days	not in last 7days	Not in last 7 days	On most days		0	0	European	Yes	0	normal	1	1	0	0	0	0	1	1	0	other circ	2	1		1					no	3.11538		III non-manual
787371	62		27.0993	89.9	89.9		10.1995	1.11127		70	123	1998	1	0	Post-baseline CHD event		Most days	Most days	On most days	On most days		1	1	European	Yes	1	normal											4.76	1.5		2	9.83333	3.83333		6	yes	18.75	Yes	II
445506	52		25.801	88.9	90.6	1.1067	6.8634	2.37	1.34	80	124	2008		0	No CHD events		2-3days	Most days	On most days	2 or 3 days in last 7		0	0	European	Yes	0	normal	0	0	0	1	0	1	0	0	0	neoplasm	12.5	1.5		11					no	14.3654		III manual
403674	48		22.39	78.8	78.9	1.91085	5.14446	0.802525	0.55315	61	121	2010		0	No CHD events		2-3days	Most days	On most days	2 or 3 days in last 7		0	0	European	Yes	0	normal											28.2752	12.8776	2.8776	10					no	40.9808		III manual
749211	59	78.1328	26.7969	83	86	1.1589	5.14139	1.4794	1.58627	79	110	2009	0	0	No CHD events	Clinic V2	Most days	Most days	On most days	On most days	No DM	0	0	European	Yes	0	normal											10	4		6	9.66667	4.66667		5	no	3.11538	Yes	III manual
411467	40		22.5269	75.6	75.8	1.58253	5.78483	0.98065	1.06377	72	111	2008		0	CHD death first event		not in last 7days	not in last 7days	Not in last 7 days	Not in last 7 days		0	0	European	Yes	0	normal	1	0	0	0	0	0	0	0	1	CHD	9.9984	1.7392	0.7392	5					no	18.5		II
435325	45	65.1335	26.2126	95	95.6	1.0424	5.75572	1.45565	1.68128	101	164	2008	1	0	No CHD events	Clinic V2	Most days	2-3days	2 or 3 days in last 7	On most days	No DM	0	0	European	No	1	>160/95	0	0	0	1	1	0	0	0	0	digestive/GI	14.1168	3.4184	1.9184	5	7.58333	2.58333		5	no	3.86538	Yes	I
469367	52	72.8898	26.41	89.8	89.8	1.78376	8.26591	2.01378	2.16815	94	151	2011	1	0	No CHD events	Clinic V2	not in last 7days	Most days	On most days	Not in last 7 days	No DM	0	0	European	Yes	1	>140/90											26.0694	9.4107	6.3987	9	11.3839	5.38393	2.8006	6	no	42.1154	Yes	III manual
676325	45	66.6995	25.6402	92.2	92.2	1.20126	5.24773	3.15377	3.5219	80	117	2007	0	0	Post-baseline CHD event	Clinic V2	Most days	Most days	On most days	On most days	Known DM at V2	0	1	European	Yes	0	normal											17.4094	5.4547	2.9547	9	12.538	7.53803	2.9547	5	no	16.6154	Yes	III non-manual
435504	61		24.5869	90.1	89.9	1.24363	7.06216	1.26565	1.23003	78	145	1993		0	No CHD events		1day only	2-3days	2 or 3 days in last 7	On 1 day only		0	0	European	Yes	1	>140/90	1	1	0	0	0	0	0	0	0	other circ	9			9					no	40.2308		III manual
604706	48		24.023	83.5	88.5	1.1718	4.6035	1.19	0.9	66	110	1999		0	No CHD events		Most days	Most days	On most days	On most days		0	0	European	Yes	1	normal	0	0	0	0	0	0	1	0	0	other	4.9576	4.4788	0.4788						no	15.1154		I
475535	41	63.1403	25.513	84.1	84.1	1.24363	5.94977	0.873775	0.74315	78	116	2010	1	0	No CHD events	Clinic V2	Most days	2-3days	2 or 3 days in last 7	On most days	No DM	0	0	European	Yes	0	normal											11.8034	2.0117	1.0117	5	11.7105	6.71053	4.1272	5	no	15.0577	Yes	III non-manual
593159	61		20.7859	78	81	1.0788	6.1008	2.13	1.77	62	118	2010	1	0	No CHD events		2-3days	2-3days	2 or 3 days in last 7	2 or 3 days in last 7		0	0	European	Yes	0	normal											4.0504	4.0252	0.0252		7.75	1.75		6	no	8.25	Yes	III manual
508386	65		24.6448	81.5	81.5	1.5345	7.5981	1.48	1.42	86	123	2008	1	0	Post-baseline CHD event		Most days	Most days	On most days	On most days		0	0	European	Yes	1	normal											16.4294	7.9547	2.9547	3	10.6667	4.66667		6	no	6.75	Yes	I
533717	54		25.1808	98.5	98.5	1.2741	6.5751	2.05	2.72	87	124	2005		0	No CHD events		2-3days	1day only	On 1 day only	2 or 3 days in last 7		0	1	European	Yes	1	normal	1	1	0	0	0	0	0	0	0	other circ	10.78	4		3					no	29.0577		II
519100	49		25.79	96.1	96.1	0.872946	4.72155	1.8119	1.8119	83	112	2007		0	CHD death first event		2-3days	Most days	On most days	2 or 3 days in last 7		0	0	European	Yes	1	normal	1	1	0	0	0	0	0	0	1	CHD	10	1		9					no	16.7885		IV
528324	58		26.8776	93.2	93.9		8.93044	21.2869	18.3181	99	192			0			not in last 7days	Most days	On most days	Not in last 7 days		1		European	No		>160/95	1	0	0	1	0	0	0	1	0	neoplasm	1	1							no	35.5577		III non-manual
592393	43	62.1574	24.3151	87.8	90.2	0.989446	5.79649	1.68128	1.7644	88	129	2009	1	0	No CHD events	Clinic V2	Most days	2-3days	2 or 3 days in last 7	On most days	No DM	0	0	European	Yes	1	treated											12.242	4.621	3.621	4	8.43553	4.43553	1.8522	4	no	24.1154	Yes	I
719423	43	64.2902	24.734	90.8	90.8	1.41308	4.94071	0.5769	0.6244	79	118	2010	1	0	No CHD events	Clinic V2	2-3days	Most days	On most days	2 or 3 days in last 7	No DM	0	0	European	Yes	1	normal											12	9		3	8.66667	4.66667		4	no	13.5	Yes	III non-manual
535323	45		21.6125	79	79.6	1.6249	5.85503	1.0519	0.60065	78	118	2010	0	0	No CHD events		1day only	Most days	On most days	On 1 day only		0	0	European	Yes	0	normal											13.7954	3.5237	1.0117	8	8.75	1.75		7	no	31.25	Yes	III manual
665673	41		26.8256	96.7	96.7	0.67172	6.10501	7.7969	8.14128	81	127	1999		0	CHD death first event		Most days	Most days	On most days	On most days		0	1	European	Yes	0	normal	1	0	0	0	0	1	0	0	1	CHD	11.5	1.5		10					no	2.36538		IV
406948	50		24.5503	68	70.5	1.6647	6.0729	1.27	1.02	80	128			0			Most days	2-3days	2 or 3 days in last 7	On most days		0		European	Unobtainable		normal	0	0	0	1	0	0	0	0	0	neoplasm	3	1		2					no	0.865385		III non-manual
476341	45	65.8261	22.1514	74.6	76	1.33894	6.87323	1.0994	0.921275	69	97	2010	1	0	No CHD events	Clinic V2	2-3days	2-3days	2 or 3 days in last 7	2 or 3 days in last 7	No DM	0	0	European	Yes	1	normal											3.5	1.5		2	16.4673	12.4673	2.8006	4	no	4.61538	Yes	III non-manual
727596	43	61.6482	26.338	89.8	90.6	1.42367	6.18266	1.99003	1.69315	72	115	2008	0	0	No CHD events	Clinic V2	2-3days	not in last 7days	Not in last 7 days	2 or 3 days in last 7	No DM	0	0	European	Yes	0	normal											4	1		3	12.6214	7.62137	2.9547	5	no	36.5	Yes	III non-manual
505472	58		24.3531	79	81.1	0.883537	6.12442	1.64565	1.6219	115	198	2005		0	No CHD events		2-3days	Most days	On most days	2 or 3 days in last 7		1	1	European	Yes	1	>160/95	0	0	0	1	0	0	0	0	0	neoplasm	11	1		10					no	12.3462		III manual
489887	50		23.5877	78.4	78.4	1.7763	6.0729	0.69	0.46	66	115	2011	1	0	No CHD events		Most days	Most days	On most days	On most days		0	0	European	Yes	0	normal											45.7558	21.7439	6.4119	5	9.20453	4.20453	1.1172	5	no	12.1154	Yes	III non-manual
757242	55		19.9326	73.1	73.1	1.36012	5.51925	0.541275	0.446275	53	99	2010	0	0	No CHD events		2-3days	not in last 7days	Not in last 7 days	2 or 3 days in last 7		0	0	European	Yes	0	normal											21.7928	5.2464	0.2464	10	17.1867	9.18667		8	no	2.48077	Yes	IV
483406	49		27.885	103.3	103.3	1.1067	7.3098	2.23	2.02	78	115	2010		0	No CHD events		Most days	2-3days	2 or 3 days in last 7	On most days		0	0	European	Yes	0	normal											20.2862	4.6431	4.6431	11					no	14.5		III manual
676400	60		30.8653	102.5	102.5	0.692902	5.14446	2.1919	2.69065	108	190			0			Most days	Most days	On most days	On most days		0		European	No		>160/95	0	0	0	1	0	0	0	0	0	neoplasm	28.6	5		11					no	3.17308		III manual
467730	50	70.4066	27.74	100	95.5	0.9021	5.6172	1.93	2.12	75	116	2010	0	0	No CHD events	Clinic V2	Most days	Most days	On most days	On most days	Known DM at V2	0	1	European	Yes	1	normal											11	1		10	10.6667	4.66667		6	no	16.5577	Yes	III manual
696999	45		22.0126	78.2	80.4	1.16949	5.23586	1.08753	1.11127	59	88	1999		0	No CHD events		Most days	Most days	On most days	On most days		0	0	European	Yes	0	normal	1	0	0	0	0	1	0	1	0	cerebrovascular disease	51.5104	17.2232	4.1272	10					no	0		IV
537766	58	78.1081	38.34	102.7	108.1	0.7068	7.4121	3.05	2.9	92	160	2010	1	0	No CHD events	Clinic V2	Most days	2-3days	2 or 3 days in last 7	On most days	Known DM at V2	0	1	European	Yes	1	>160/95											5.2296	4.1208	1.1088		5.3396	2.3396	0.5896	3	no	0.75	Yes	III manual
644561	51	71.4442	24.289	76.9	81.2	1.5159	9.5511	2.2	2.03	56	89	2010	0	0	No CHD events	Clinic V2	Most days	2-3days	2 or 3 days in last 7	On most days	No DM	0	0	European	Yes	0	normal											19.0326	9.7663	1.2663	8	15.6667	9.66667		6	no	0	No	IV
562000	45	64.2081	21.4498	69.8	70.2	2.4645	4.8825	0.44	0.27	65	121	2010	0	0	No CHD events	Clinic V2	2-3days	1day only	On 1 day only	2 or 3 days in last 7	No DM	0	0	European	Yes	0	normal											9	9			8.66667	4.66667		4	no	0.980769	Yes	IV
546574	63		24.6604	90.8	90.9	1.07417	7.82915	3.89002	3.81877	73	126	2009		0	No CHD events		not in last 7days	2-3days	2 or 3 days in last 7	Not in last 7 days		1	1	European	Yes	1	treated	1	0	0	0	0	1	0	1	0	cerebrovascular disease	1	1							no	0.923077		IV
406685	41		29.4769	92	92	0.872946	7.07693	2.97565	2.79752	88	129		0	0			Most days	2-3days	2 or 3 days in last 7	On most days		0	1	European	No	1	normal											13	4		9	8.58333	2.58333		6	no	3.05769	Yes	II
484257	62		34.412	122.5	125.8	1.1253	4.3338	1.19	1.11	68	136	2006		0	CHD death first event		Most days	Most days	On most days	On most days		1		European	No		normal	1	0	0	0	0	0	0	0	1	CHD	12.5326	5.2663	1.2663	6					no	13.5		III manual
410488	52	72.8624	21.7822	71.7	75	2.1018	6.8541	1.57	1.2	76	118	2010	1	0	No CHD events	Clinic V2	1day only	Most days	On most days	On 1 day only	Known DM at V2	0	1	European	Yes	1	normal											3.012	3.012			5.68047	1.68047	0.7638	4	no	0	No	III non-manual
489131	62		23.1347	73.2	77	1.8042	6.1008	1.24	0.91	63	115			0			Most days	2-3days	2 or 3 days in last 7	On most days		0		European	No		normal	1	1	0	1	1	0	0	0	0	digestive/GI	1	1							no	0.346154		III manual
442460	55		18.0431	70.6	70.9	0.968264	4.15481	0.98065	0.74315	74	123	2004		0	No CHD events		not in last 7days	Most days	On most days	Not in last 7 days		0	0	European	Yes	1	normal	0	0	0	0	0	1	1	0	0	respiratory	9.76	1.5		7					no	2.53846		III manual
648152	53	74.2231	26.6161	89.2	90.3	1.24363	5.89812	1.69315	1.87127	77	126	2011	1	0	No CHD events	Clinic V2	1day only	Most days	On most days	On 1 day only	No DM	0	0	European	Yes	1	normal											14.78	4		7	12.6667	4.66667		8	no	4.5	Yes	III manual
499063	50	69.284	23.1561	79.9	82.8	1.2462	9.486	1.95	1.77	56	111	1995	1	0	Post-baseline CHD event	Clinic V2	2-3days	Most days	On most days	2 or 3 days in last 7	Known DM at V2	0	1	European	Yes	1	normal											9.5876	4.7938	0.7938	4	21.3098	16.3098	4.6431	5	no	6.17308	Yes	II
441854	50	69.5825	28.3907	95	95.9	0.9021	6.7797	1.4	1.4	70	105	2010	0	0	No CHD events	Clinic V2	2-3days	2-3days	2 or 3 days in last 7	2 or 3 days in last 7	No DM	0	0	European	Yes	0	normal											9.5	3.5		6	14.4673	7.46727	2.8006	7	no	0	No	III manual
583535	42	60.6817	27.8557	95	95	1.1811	4.6314	1.04	1.07	88	124	2010	1	0	No CHD events	Clinic V2	Most days	Most days	On most days	On most days	No DM	0	0	European	Yes	1	normal											10.78	4		3	7.61853	2.61853	0.0352	5	no	2.36538	Yes	I
507816	41		22.6622	81.3	81.3	0.78822	5.93877	1.15877	1.0994	98	142			0			Most days	Most days	On most days	On most days		0		European	No		>160/95	0	0	0	0	1	0	0	0	0	digestive/GI	13	4		9					no	17.0577		III manual
755986	42	64.3641	24.8136	89.1	89.8	0.78822	6.30876	2.59565	2.48878	74	106	2010	0	0	No CHD events	Clinic V2	Most days	Most days	On most days	On most days	No DM	0	0	European	Yes	1	normal											2.5	1.5		1	5.75	1.75		4	no	5.25	Yes	II
580291	64		28.9566	96.9	97.5	1.5624	6.603	1.98	1.97	80	126			0			1day only	2-3days	2 or 3 days in last 7	On 1 day only		0		European	No		normal	0	0	0	1	0	0	1	0	0	neoplasm	6	1		5					no	9.11539		IV
408207	61		22.3394	87.4	87.4	1.3485	6.0822	1.1	1.12	88	149	2009		0	CHD death first event		Most days	Most days	On most days	On most days		0	0	European	Yes	1	>140/90	1	0	0	0	0	1	0	0	1	CHD	7	1		6					no	1.5		III manual
602146	50	70.1793	28.3406	94.2	95.3	1.21185	6.8432	2.72627	2.6669	74	116	2009	0	0	No CHD events	Clinic V2	Most days	2-3days	2 or 3 days in last 7	On most days	Known DM at V2	0	1	European	Yes	0	normal											4.5	1.5		3	10.7047	4.7047	2.9547	6	no	0.0576923	Yes	II
552147	46	66.2341	37.2454	113.3	113.9	1.01063	4.87899	2.50065	2.7144	75	113	2010	0	0	No CHD events	Clinic V2	Most days	1day only	On 1 day only	On most days	Known DM at V2	0	1	European	Yes	1	normal											9.2392	3.8696	0.3696	5	5.58333	0.583333		5	no	3.08654	Yes	IV
692555	46		27.762	100.7	103	1.18008	6.85224	1.56253	1.3844	78	131	2010	0	0	No CHD events		not in last 7days	Most days	On most days	Not in last 7 days		0	0	European	Yes	1	treated											17	9		8				2	no	6.98077	No	IV
429302	45	64.8378	25.5317	91.4	92.2	1.08476	6.50785	0.968775	1.1469	64	105	2010	0	0	No CHD events	Clinic V2	Most days	not in last 7days	Not in last 7 days	On most days	No DM	0	0	European	Yes	1	normal											8	5		3	7.58333	2.58333		5	no	43	Yes	II
450239	49		29.167	94.1	94.1	0.744	4.7616	2.91	3.43	80	122	2010	1	0	No CHD events		1day only	Most days	On most days	On 1 day only		0	0	European	Yes	0	normal											9	1		8	8.66667	4.66667		4	no	12.3462	Yes	III manual
676235	65		28.4923	101.2	101.5	1.59312	5.36968	1.4319	0.968775	70	112	2004		0	CHD death first event		Most days	2-3days	2 or 3 days in last 7	On most days		0	0	European	Yes	0	normal	1	0	0	0	0	1	0	0	1	respiratory	1	1							no	3.11538		III manual
706187	65	85.0404	24.8239	82.8	82.8	1.58253	5.9286	0.64815	0.60065	82	122		1	0	Post-baseline CHD event	Clinic V2	Most days	Most days	On most days	On most days	No DM	0	0	European	Yes	1	normal											9.4968	3.3584	2.3584		6.75	1.75		5	no	17.1154	Yes	III non-manual
539345	42	60.8761	51.21	144.2	146.4	0.79881	5.73966	2.65503	2.86877	89	141	2009	0	0	No CHD events	Clinic V2	Most days	Most days	On most days	On most days	Known DM at V2	0	1	European	Yes	1	>140/90											11.8876	3.6938	0.1938	8	10.6667	4.66667		6	no	6.98077	Yes	III manual
536710	47	66.5736	24.7161	87.6	89.9	1.09535	5.87611	0.992525	1.1944	74	113	2010	0	0	No CHD events	Clinic V2	not in last 7days	2-3days	2 or 3 days in last 7	Not in last 7 days	No DM	0	0	European	Yes	1	normal											7.5	1.5		6	12.2167	7.21667		5	no	0.519231	Yes	III manual
781062	49	69.8234	25.1149	92.3	92.6	0.883537	6.46001	4.43628	4.08003	93	141	2009	1	0	No CHD events	Clinic V2	2-3days	1day only	On 1 day only	2 or 3 days in last 7	No DM	0	0	European	Yes	1	>140/90											19.3	4		9	6.58333	2.58333		4	no	20.1731	Yes	III manual
667329	65		32.4438	108	108	0.9579	6.2031	1.61	1.66	82	124	2005		0	Post-baseline CHD event		Most days	Most days	On most days	On most days		0	0	European	Yes	1	normal	1	1	0	0	0	1	1	0	0	other	4	4							no	34.0577		III manual
726266	63		32.4671	109.6	111.2	1.51899	4.95246	1.07565	0.992525	79	130			0			Most days	2-3days	2 or 3 days in last 7	On most days		0		European	Unobtainable		normal	1	1	0	1	1	0	1	0	0	neoplasm	7	1		6					no	0.403846		III manual
657533	60		31.9282	98.3	102.5	0.9858	8.5467	3.68	3.44	72	122	2010	0	0	No CHD events		Most days	Most days	On most days	On most days		0	0	European	Yes	1	normal											4.012	3.012		1	4.58333	0.583333		4	no	0	No	III manual
537293	46	66.0917	22.4142	79.8	79.8	1.8972	6.1287	1.43	1.22	70	110	2010	1	0	No CHD events	Clinic V2	Most days	Most days	On most days	On most days	No DM	0	0	European	Yes	0	normal											16.04	5		6	13.4489	8.44887	1.7822	5	no	34.1731	Yes	II
622663	54	73.9548	30.72	109.8	112.1	1.13772	4.78453	1.1469	1.49127	84	124	1999	1	0	Post-baseline CHD event	Clinic V2	2-3days	2-3days	2 or 3 days in last 7	2 or 3 days in last 7	Known DM at V2	0	1	European	Yes	1	treated											19.82	4		7	4.58333	0.583333		4	no	7.80769	Yes	IV
513332	54		32.1416	108.4	108.7	1.01063	6.59798	2.96377	3.35565	89	154	1997		0	No CHD events		2-3days	Most days	On most days	2 or 3 days in last 7		0	0	European	Yes	1	>140/90	0	0	0	1	0	0	0	0	0	neoplasm	7.268	3.268		4					no	69		III manual
611619	43	62.9322	25.7656	82.8	82.8	1.1625	6.4077	1.5	1.46	87	134	2000	1	0	Post-baseline CHD event	Clinic V2	Most days	Most days	On most days	On most days	No DM	0	0	European	Yes	1	normal											9.5	1.5		8	12.4489	6.44887	1.7822	6	no	9.11539	Yes	III manual
403696	45		27.0503	73.1	73.9	1.3206	7.6725	1.61	1.32	82	119	2008	1	0	Post-baseline CHD event		Most days	Most days	On most days	On most days		0	0	European	Yes	1	normal											8.5	1.5		7	10.6667	4.66667		6	no	13.0577	Yes	II
731419	56		23.4623	94.5	94.2	0.978855	6.67746	1.50315	1.72878	89	121	2008		0	CHD death first event		not in last 7days	2-3days	2 or 3 days in last 7	Not in last 7 days		0		European	No		normal	1	0	0	1	0	1	0	0	1	neoplasm	10.0504	1.0252	0.0252	9					no	17.1154		III manual
427564	60	80.3888	24.7421	81	81	1.2648	5.5707	1.4	1.41	86	123	2008	1	0	Post-baseline CHD event	Clinic V2	Most days	Most days	On most days	On most days	No DM	0	0	European	Yes	1	normal											8.0418	6.5209	1.5209		11.4673	7.46727	2.8006	4	no	28.5	Yes	II
570517	45	63.6632	21.7187	66	67.1	1.8972	6.231	1.08	0.81	82	115	2010	1	0	No CHD events	Clinic V2	Most days	Most days	On most days	On most days	No DM	0	0	European	Yes	0	normal											14.2984	4.7392	0.7392		21.7939	15.7939	4.1272	6	no	1.55769	Yes	II
740166	51	70.9979	22.0108	81.5	81.4	0.724675	8.66762	8.34315	7.2744	74	112	2007	1	0	Post-baseline CHD event	Clinic V2	not in last 7days	Most days	On most days	Not in last 7 days	New DM	0	1	European	Yes	1	normal	0	0	0	1	0	1	0	0	0	neoplasm	9.5	2.5		7	11.6667	6.66667		5	no	0.288462	Yes	IV
755626	63	82.3847	23.6522	88	86.5	1.22774	5.92933	1.4794	1.44378	77	133	2008	0	0	No CHD events	Clinic V2	1day only	Most days	On most days	On 1 day only	No DM	0	0	European	Yes	0	normal											15.6012	3.8006	2.8006	9	8.33893	4.33893	1.7556	4	no	7.5	Yes	III non-manual
587890	52	71.8412	22.745	68.6	69.4	1.5438	4.6035	0.55	0.38	79	150	2010	1	0	No CHD events	Clinic V2	Most days	Most days	On most days	On most days	No DM	0	0	European	Yes	1	>140/90											24.3	10		8	9.83333	3.83333		6	no	1.55769	Yes	III manual
583169	41		27.9641	89.2	90.2	0.830583	8.84111	3.7119	4.00878	81	113	2010	0	0	No CHD events		1day only	2-3days	2 or 3 days in last 7	On 1 day only		0	0	European	Yes	0	normal											3.5	1.5		2	10.6667	6.66667		4	no	21	Yes	III manual
626569	51		27.9254	97.8	98.9	1.0509	6.0171	2.15	2.52	75	126	2005	1	0	Post-baseline CHD event		2-3days	2-3days	2 or 3 days in last 7	2 or 3 days in last 7		0	1	European	Yes	1	normal											7	4		3	9.75	1.75		8	no	17.6827	Yes	III manual
572966	50		23.8827	85.4	85.4	1.11654	6.15352	1.8594	1.6219	93	124	2010	0	0	No CHD events		Most days	1day only	On 1 day only	On most days		0	0	European	Yes	1	>140/90											16	10		6	8.66667	4.66667		4	no	12.8077	Yes	III non-manual
603397	53		25.4235	91	92	0.957673	4.91161	1.99003	1.69315	72	125			0			Most days	Most days	On most days	On most days		0		European	No		normal	1	1	0	0	0	0	0	0	0	other circ	1	1							no	29.5		III manual
472713	48		34.4565	109.8	111.5	0.925901	5.6781	2.58378	2.5719	91	143	2002		0	CHD death first event		Most days	Most days	On most days	On most days		0		European	No		>140/90	1	0	0	0	1	0	0	0	1	digestive/GI	9.2992	4.1496	0.1496	5					no	5.25		II
478088	44	67.1129	25.7464	84.2	84.2	1.32835	7.30812	1.18253	1.32502	77	122	2010	1	0	No CHD events	Clinic V2	Most days	Most days	On most days	On most days	No DM	0	0	European	Yes	0	normal											20.8016	8.2648	4.4968	3	11.6214	7.62137	2.9547	4	no	17.75	Yes	I
518707	48	69.2813	26.517	90.3	92.8	1.36012	6.76827	0.802525	0.69565	82	118	2011	1	0	No CHD events	Clinic V2	2-3days	2-3days	2 or 3 days in last 7	2 or 3 days in last 7	No DM	0	0	European	Yes	1	normal											20.6412	6.8006	2.8006	6	14.4673	7.46727	2.8006	7	no	63.75	Yes	III manual
512668	54		35.9905	121.1	121.1	0.9486	7.9422	3.17	3.21	72	115		0	0			not in last 7days	1day only	On 1 day only	Not in last 7 days		0	1	European	No	1	treated											1	1				1.75			no	27	Yes	III manual
588483	63		27.5779	91.3	94	1.1625	6.138	1.73	1.64	99	152	1999		0	No CHD events		not in last 7days	2-3days	2 or 3 days in last 7	Not in last 7 days		0	0	European	Yes	0	>160/95	0	0	0	1	0	1	0	0	0	respiratory	7	1		6					no	12		III manual
407332	40	61.8344	22.7639	81.2	81.6	1.42367	5.61989	0.60065	0.6244	67	99	2010	1	0	No CHD events	Clinic V2	2-3days	Most days	On most days	2 or 3 days in last 7	No DM	0	0	European	No	0	normal											17.52	10		5	9.66667	4.66667		5	no	10.5	Yes	III non-manual
614155	49	69.0322	21.5143	74.9	75	1.08476	4.14427	0.826275	0.64815	66	109	2010	0	0	No CHD events	Clinic V2	2-3days	2-3days	2 or 3 days in last 7	2 or 3 days in last 7	New DM	0	1	European	Yes	0	normal											10.1208	4.0604	0.0604	6	11.6667	4.66667		7	no	0.403846	Yes	III non-manual
783393	40	61.7714	27.683	91.2	92.6	0.925901	4.54654	1.46753	1.97815	94	131	2010	1	0	No CHD events	Clinic V2	Most days	Most days	On most days	On most days	No DM	0	0	European	Yes	1	>140/90											15.5	3.5		12	19.6667	11.6667		8	no	33	Yes	III manual
415736	48		25.04	89.1	92	1.08476	5.20268	1.27752	1.27752	76	113	2010	1	0	No CHD events		2-3days	2-3days	2 or 3 days in last 7	2 or 3 days in last 7		0	1	European	Yes	1	normal											10	5		5	9.43547	6.43547	1.7688	3	no	12.3462	Yes	III non-manual
544236	66		24.9453	83.2	83.2	2.2692	6.3147	0.93		64	127	1993		0	Post-baseline CHD event		Most days	Most days	On most days	On most days		1	1	European	Yes	0	normal	1	1	0	1	0	0	0	0	1	CHD	3.5	3.5							yes	0.692308		IV
455039	59		29.0602	101.2	103	1.2754	6.34525	2.6669		75	113	2007		0	No CHD events		Most days	Most days	On most days	On most days		1	1	European	Yes	1	normal	0	0	1	1	0	0	0	0	0	neoplasm	20	9		11					yes	0		III manual
469281	51	73.3881	24.7091	83.2	83.6	1.06358	5.45494	1.74065	1.5269	85	145	2010	1	0	No CHD events	Clinic V2	2-3days	Most days	On most days	2 or 3 days in last 7	No DM	0	0	European	Yes	1	>140/90											15.9718	6.8559	1.8559	6	16.6214	9.62137	2.9547	7	no	3	Yes	I
645498	46	66.7105	27.1612	94	95.4	1.78376	5.8971	0.541275	0.50565	76	130	2010	1	0	No CHD events	Clinic V2	Most days	Most days	On most days	On most days	No DM	0	0	European	Yes	1	normal											16.7712	5.7556	1.7556	8	10.4223	6.42227	1.7556	4	no	20.75	Yes	V
722838	62		26.9319	98	98.2	1.64608	8.5721	2.3344	2.4769	91	149			0	Post-baseline CHD event		not in last 7days	not in last 7days	Not in last 7 days	Not in last 7 days		0	1	European	Yes	1	>140/90	0	0	0	1	0	0	1	0	0	neoplasm	20.04	4		11					no	0		II
410908	47		26.8388	99.8	99.8	1.1625	6.7239	2.78	2.52	80	129	2010	0	0	No CHD events		not in last 7days	1day only	On 1 day only	Not in last 7 days		0	0	European	Yes	0	normal											6.5	2.5		4	7.58333	2.58333		5	no	34.25	Yes	II
643862	66		23.1705	69	73.1	1.7577	5.3103	0.8	0.62	82	148		1	0			Most days	2-3days	2 or 3 days in last 7	On most days		0	0	European	No	1	treated	0	0	0	0	0	1	0	0	0	respiratory	1	1			2.58333	0.583333		2	no	7.23077	Yes	IV
642608	61		28.3466	95	95.3	1.1589	6.98868	1.26565	1.20627	68	145	1995		0	Post-baseline CHD event		Most days	Most days	On most days	On most days		0	0	European	Yes	1	>140/90	1	1	0	0	0	1	0	0	0	respiratory	20.9408	4.0604	0.0604	8					no	7.67308		III manual
704780	62		33.6593	98.2	100.6	2.0367	7.9608	2.34	2.14	71	114			0			2-3days	Most days	On most days	2 or 3 days in last 7		0		European	No		normal	0	0	0	0	0	1	1	0	0	other	6.6012	3.8006	2.8006						no	22.3077		III non-manual
716307	56	75.4059	27.2771	92.3	93.7		4.55362	6.28877	2.98752	82	127	2010	0	0	No CHD events	Clinic V2	Most days	Most days	On most days	On most days	No DM	0	0	European	Yes	0	normal											27.82	10		9	10.6667	4.66667		6	no	141	Yes	V
784207	41	62.0315	21.6591	75.3	75.3	0.989446	7.35663	3.77128	2.40565	64	109	2011	0	0	No CHD events	Clinic V2	Most days	Most days	On most days	On most days	No DM	0	0	European	Yes	0	normal											8.8876	1.6938	0.1938	7	13.6931	8.69307	0.2464	5	no	0.980769	Yes	III manual
711204	40	61.5086	25.6061	84.6	86.5	1.13772	6.72628	1.32502	1.23003	97	140	2010	1	0	No CHD events	Clinic V2	Most days	Most days	On most days	On most days	No DM	0	0	European	Yes	1	>160/95											12	5		7	14.6667	6.66667		8	no	12.0577	Yes	IV
746211	64		26.282	97.2	101.5	1.58253	7.80792	3.39127	3.54565	73	144			0	Post-baseline CHD event		not in last 7days	1day only	On 1 day only	Not in last 7 days		0	0	European	Yes	0	>140/90	0	0	0	0	0	1	0	0	0	respiratory	3	1		2					no	55		III manual
453779	47	65.9713	27.3816	90.6	90.6	1.2648	5.6451	1.22	1.23	91	153	2009	0	0	No CHD events	Clinic V2	Most days	2-3days	2 or 3 days in last 7	On most days	No DM	0	0	European	Yes	1	>140/90											13.04	4		4				8	no	22.7308	Yes	III manual
424975	60		28.6598	97.6	98.2	1.38131	6.21589	0.9569	1.07565	82	147	2005		0	Post-baseline CHD event		not in last 7days	2-3days	2 or 3 days in last 7	Not in last 7 days		1	1	European	Yes	1	treated	0	0	0	1	0	0	0	0	0	neoplasm	12	4		8					no	0		III manual
722064	49	69.3963	21.8981	74.2	74.2	0.957673	6.15221	1.61003	1.49127	65	92	2009	1	0	No CHD events	Clinic V2	Most days	2-3days	2 or 3 days in last 7	On most days	No DM	0	0	European	Yes	0	normal											15.3	1		8	9.83333	3.83333		6	no	0.346154	Yes	III manual
604686	52	71.7043	30.6744	99.8	103.2	0.7254	8.6955	6.44	6.84	67	128	2001	1	0	Post-baseline CHD event	Clinic V2	2-3days	2-3days	2 or 3 days in last 7	2 or 3 days in last 7	Known DM at V2	0	1	European	Yes	1	treated											1.7992	1.6496	0.1496		10.4305	5.43047	0.7638	5	no	7.67308	Yes	III manual
792164	61		23.5608	95.1	95.1	1.1625	8.2212	2.36	1.99	82	142	1993		0	Post-baseline CHD event		Most days	Most days	On most days	On most days		0	0	European	Yes	1	>140/90	0	0	0	1	0	0	0	0	0	neoplasm	5	1		4					no	0.980769		III manual
757980	53	72.5722	36.2996	111.3	112.4	0.6696	4.8918	3.97	3.69	90	131	1994		0	Post-baseline CHD event	Clinic V2	2-3days	2-3days	2 or 3 days in last 7	2 or 3 days in last 7	Known DM at V2	0	1	European	Yes	1	normal											7			7					no	55.5577		V
429644	51		18.9912	77	77	1.3392	6.3426	4.21	3.16	68	107	1997		0	No CHD events		Most days	Most days	On most days	On most days		0	0	European	Yes	0	normal	1	0	0	0	0	0	0	1	0	cerebrovascular disease	11	4		7					no	30.0577		III non-manual
778564	59		27.7566	94.1	93	1.06358	6.21198	3.24878	2.84503	70	146		0	0			Most days	Most days	On most days	On most days		1	1	European	No	1	treated											11	4		7	4.75	1.75		3	yes	1.78846	Yes	III manual
560298	42	61.232	26.6517	90.2	91.2	0.745856	6.79976	5.8494	5.39815	76	116	2009	1	0	No CHD events	Clinic V2	1day only	Most days	On most days	On 1 day only	No DM	0	0	European	Yes	1	normal											17.4844	5.8522	1.8522	6	11.6667	4.66667		7	no	6.86538	Yes	III manual
483195	47	68.2902	26.1117	96.2	97.6	1.16949	6.10976	3.41502	3.26065	70	100		0	0	Post-baseline CHD event	Clinic V2	Most days	Most days	On most days	On most days	No DM	0	0	European	Yes	0	normal											15	4		11	6.75	1.75		5	no	7.125	Yes	III manual
501815	52		19.8246	66	68	2.49334	5.69768	0.755025	0.50565	64	105	2009	0	0	No CHD events		2-3days	Most days	On most days	2 or 3 days in last 7		0	0	European	Yes	0	normal											16.26	5		10	7.75	1.75		6	no	40.1154	Yes	III manual
420813	40	60.4381	25.5297	89.3	89.3	1.4415	4.557	0.72	0.62	84	139	2010	0	0	No CHD events	Clinic V2	2-3days	Most days	On most days	2 or 3 days in last 7	No DM	0	0	European	Yes	1	normal											19.8376	5.7688	1.7688	6	8.66667	4.66667		4	no	26.2308	Yes	II
624370	54		24.037	82.3	85	1.99558	5.86245	0.945025	0.731275	75	116	2010	0	0	No CHD events		2-3days	Most days	On most days	2 or 3 days in last 7		0	0	European	Yes	0	normal											16.8552	7.5376	3.5376	2	13.6667	6.66667		7	no	30.6346	Yes	II
798659	51		29.9043	90.4	99.3	1.2183	6.0264	1.54	1.43	85	123	2005		0	No CHD events		2-3days	1day only	On 1 day only	2 or 3 days in last 7		0	0	European	Yes	1	treated	0	0	0	1	0	0	0	0	0	neoplasm	5	1		4					no	35.1154		II
475753	55		26.474	92.5	93.5	1.6182	6.7053	2.12	1.97	90	137	2007		0	No CHD events		2-3days	2-3days	2 or 3 days in last 7	2 or 3 days in last 7		0	0	European	Yes	1	normal	0	0	0	1	0	1	0	0	0	neoplasm	8.5504	3.5252	0.0252	5					no	19.5577		IV
525856	46		25.4314	92.2	93.8	1.12713	4.5041	1.12315	0.897525	92	164			0			1day only	2-3days	2 or 3 days in last 7	On 1 day only		0		European	No		treated	0	0	0	0	0	1	1	0	0	other	8	1		7					no	26.1154		II
649456	57		26.1541	94.2	94.2	2.12267	6.92002	0.921275	0.7669	79	121			0			2-3days	Most days	On most days	2 or 3 days in last 7		0		European	Unobtainable		normal	0	0	0	1	0	0	0	0	0	neoplasm	4.5	1.5		3					no	18		I
442458	59	78.8391	28.2491	105.1	105.1	1.56135	5.77617	0.968775	0.8144	80	117	2009	0	0	No CHD events	Clinic V2	Most days	1day only	On 1 day only	On most days	No DM	0	0	European	Yes	1	normal											8	1		7	8.75	1.75		7	no	3.86538	Yes	III manual
480456	42	63.1677	22.2815	79.6	81	1.79435	5.31982	0.612525	0.541275	77	113	2010	0	0	No CHD events	Clinic V2	2-3days	1day only	On 1 day only	2 or 3 days in last 7	No DM	0	0	European	Yes	1	normal											22.1638	8.0819	7.0819	7	17.6667	11.6667		6	no	1.5	Yes	III manual
618607	43		27.5072	100.6	100.6	0.989446	5.08625	2.06128	2.2394	88	166			0			not in last 7days	Most days	On most days	Not in last 7 days		0		European	Unobtainable		treated	0	0	0	1	0	0	0	0	0	neoplasm	6	1		5					no	45.5		III manual
622970	50		29.8122	101.2	101.2	1.1718	6.2589	3.13	2.47	88	129	2005		0	No CHD events		2-3days	not in last 7days	Not in last 7 days	2 or 3 days in last 7		0	0	European	Yes	0	normal	0	0	0	0	0	1	1	0	0	other	16.5292	9.2646	0.2646	7					no	12.1731		III manual
589789	51	69.8782	27.682	92.3	92.3	1.1811	5.5056	1.07	0.98	85	136	2011	1	0	No CHD events	Clinic V2	2-3days	Most days	On most days	2 or 3 days in last 7	No DM	0	0	European	Yes	0	normal											8.76	2.5		5	9.66667	4.66667		5	no	6.28846	Yes	III manual
506502	45	66.3956	31.5323	100.1	100.1	1.25422	6.68061	1.6694	1.70502	114	150	1992	1	0	Post-baseline CHD event	Clinic V2	Most days	2-3days	2 or 3 days in last 7	On most days	Known DM at V2	0	1	European	Yes	1	>160/95											13	1		12	3.41667	1.41667		2	no	16	Yes	III manual
771519	47	66.5407	29.1278	85.8	85.9	1.06358	3.12383	0.41065	0.45815	67	106	2009	1	0	No CHD events	Clinic V2	not in last 7days	Most days	On most days	Not in last 7 days	No DM	0	0	European	Yes	0	normal											21	10		11	8.66667	4.66667		4	no	0.75	Yes	III manual
493495	61	80.742	25.9325	80.8	84	2.1297	7.3563	1.34	1.16	85	135	2010	1	0	No CHD events	Clinic V2	2-3days	2-3days	2 or 3 days in last 7	2 or 3 days in last 7	New DM	0	1	European	Yes	1	normal											5	1		4	6.58333	0.583333		6	no	0.461538	Yes	III non-manual
597036	44		21.6173	67.3	69.1	1.6275	5.859	0.91	0.78	67	115	2010	0	0	No CHD events		Most days	2-3days	2 or 3 days in last 7	On most days		0	0	European	Yes	0	normal											14.7592	4.0896	0.5896		10.6667	4.66667		6	no	6	Yes	III manual
582632	58		23.2497	94.3	93.4	1.42367	5.91809	3.32002	2.7144	97	177	1999		0	Post-baseline CHD event		Most days	2-3days	2 or 3 days in last 7	On most days		0	0	European	Yes	1	>160/95	1	1	0	1	0	1	0	0	0	neoplasm	4	4							no	90		III manual
654438	63		25.8237	99.7	99.3	0.8277	6.3333	1.18	1.14	91	139		1	0			1day only	Most days	On most days	On 1 day only		0	0	European	No	1	>140/90											9.52	4		3	10.6667	4.66667		6	no	3.86538	Yes	III non-manual
471335	43	62.59	23.9687	84.7	84.7	1.6368	7.3377	1.46	1.3	74	115	2009	0	0	No CHD events	Clinic V2	not in last 7days	2-3days	2 or 3 days in last 7	Not in last 7 days	No DM	0	0	European	Yes	0	normal											21	9		12	18.3098	9.30977	4.6431	9	no	12.1154	Yes	III manual
645190	62		26.4284	90.9	90.9	1.7856	5.8032	1.14	1.01	77	116	2010	0	0	No CHD events		2-3days	2-3days	2 or 3 days in last 7	2 or 3 days in last 7		0	0	European	Yes	0	normal											9.1784	4.9592	0.9592	2	24.7353	16.7353	2.8006	8	no	13.5577	Yes	II
556876	63		27.753	85	89.1	1.4043	4.836	1.4	1.16	88	146		0	0			Most days	Most days	On most days	On most days		0	0	European	No	1	>140/90											4	4			5.75	1.75		4	no	0	Yes	III non-manual
651841	58	76.6379	26.6447	84.2	87.5	1.1718	5.5707	0.97	0.86	63	100	2010	1	0	No CHD events	Clinic V2	2-3days	2-3days	2 or 3 days in last 7	2 or 3 days in last 7	No DM	0	0	European	Yes	0	normal											6	1		5	8.66667	4.66667		4	no	0	Yes	II
590034	53		35.9819	102.7	105	0.9951	9.5418	2.07	1.91	87	126	2010		0	No CHD events		2-3days	Most days	On most days	2 or 3 days in last 7		0	0	European	Yes	1	normal											3	1		2					no	0.0576923		III manual
640321	53		24.6586	86.8	87.4	1.2754	5.38804	0.93315	0.873775	69	112	2005		0	No CHD events		1day only	not in last 7days	Not in last 7 days	On 1 day only		0	0	European	Yes	0	normal	0	0	0	1	0	0	0	0	0	neoplasm	10.5	3.5		7					no	18.75		III manual
772714	64		31.3589	116	116	1.3764	5.4312	0.88	0.84	100	145	1996		0	No CHD events		2-3days	Most days	On most days	2 or 3 days in last 7		0	0	European	Yes	1	treated	0	0	0	0	0	1	0	0	0	respiratory	1	1							no	0.923077		III manual
464870	62		26.0241	92.7	93.4	1.08476	8.03828	1.8119	1.87127	69	121	1994		0	No CHD events		Most days	not in last 7days	Not in last 7 days	On most days		0	0	European	Yes	0	normal	0	0	0	1	0	1	0	0	0	neoplasm	15.2862	9.6431	4.6431	1					no	6.86538		II
771732	43	61.9795	30.4092	109.5	109.9	0.989446	5.66619	2.8094	2.6669	82	113	2010	0	0	No CHD events	Clinic V2	1day only	2-3days	2 or 3 days in last 7	On 1 day only	Known DM at V2	0	1	European	Yes	0	normal											7	1		6	17.8333	8.83333		9	no	28.5	Yes	III manual
717506	46	66.8227	29.8831	108.2	109.5	0.9765	4.9476	2.19	2.03	83	128	2010	1	0	No CHD events	Clinic V2	Most days	Most days	On most days	On most days	Known DM at V2	0	1	European	Yes	1	normal	1	0	1	0	0	0	1	0	1	CHD	11	5		6	5.75	1.75		4	no	40.75	Yes	II
531311	60		24.9702	94	95.1	1.49781	6.98868	0.79065	0.636275	75	121	2009		0	No CHD events		not in last 7days	Most days	On most days	Not in last 7 days		0	0	European	Yes	1	normal	0	0	0	0	0	1	0	0	0	respiratory	11.7142	1.6071	0.1071	10					no	6.92308		III manual
524305	53	72.4819	27.5326	103.3	103.1	0.947082	4.16038	5.07753		74	140	1997	1	0	Post-baseline CHD event	Clinic V2	Most days	Most days	On most days	On most days	Known DM at V2	1	1	European	Yes	1	normal	1	0	0	0	0	0	0	0	1	CHD	4.1426	1.8213	0.3213	2				5	yes	8.5	Yes	II
430591	44	65.295	25.5369	85.7	87.4	1.13772	5.23757	2.4294	2.54815	81	121	2010	1	0	No CHD events	Clinic V2	Most days	2-3days	2 or 3 days in last 7	On most days	No DM	0	0	European	Yes	0	normal											15.3	4		5	15.3098	9.30977	4.6431	6	no	0.403846	Yes	II
542626	65		29.0538	106.6	107.6	1.18008	5.20437	0.8619	1.0519	65	110	2010		0	No CHD events		not in last 7days	not in last 7days	Not in last 7 days	Not in last 7 days		0	0	European	Yes	0	normal	0	0	0	0	0	1	1	0	0	other	3.5	3.5							no	0.173077		IV
511207	65		30.2685	107	107.7	0.703493	4.99445	0.992525	1.04002	77	115	1997		0	CHD death first event		2-3days	1day only	On 1 day only	2 or 3 days in last 7		0	0	European	Yes	1	treated	1	0	0	0	0	0	0	0	1	CHD	7	1		6					no	0.0576923		III manual
735554	64		24.0311	93.5	93.5	1.2927	6.9006	1.44	1.31	87	162	2003		0	No CHD events		Most days	Most days	On most days	On most days		0	0	European	Yes	1	>160/95	0	0	0	0	0	1	1	0	0	respiratory	7	1		6					no	15		III manual
638389	44	66.0397	25.6104	90.6	90.8	2.10148	5.89156	1.77628	1.74065	68	104	2010	1	0	No CHD events	Clinic V2	Most days	1day only	On 1 day only	On most days	No DM	0	0	European	Yes	0	normal											11	4		7	19.4305	12.4305	0.7638	7	no	16.7308	Yes	III manual
671645	51	73.5277	26.0276	87	87.3	1.23303	5.92066	1.88315	1.63377	74	112	2009	0	0	Post-baseline CHD event	Clinic V2	2-3days	Most days	On most days	2 or 3 days in last 7	No DM	0	0	European	Yes	1	normal											23.3938	10.4369	5.4369	5	22.6214	14.6214	2.9547	8	no	13.75	Yes	II
640040	59	79.9316	20.8992	73.6	74.9	1.72021	8.67823	2.3344	1.88315	65	114	2010	0	0	No CHD events	Clinic V2	1day only	2-3days	2 or 3 days in last 7	On 1 day only	No DM	0	0	European	Yes	0	normal											12.5	1.5		11		1.16867			no	0.923077	Yes	III manual
589010	64		27.6552	97.1	95.5	0.851765	6.37992	3.67628	3.29627	85	136	1992		0	Post-baseline CHD event		Most days	Most days	On most days	On most days		0	0	European	Yes	1	treated	1	0	0	0	0	0	0	1	1	CHD	10	10							no	6.75		III manual
537910	44	63.7837	24.4076	69.5	72.5	1.4973	6.4356	1.03		74	109	2010	1	0	No CHD events	Clinic V2	2-3days	2-3days	2 or 3 days in last 7	2 or 3 days in last 7	No DM	0	0	European	Yes	0	normal											4	1		3	6.9096	1.9096	0.1596	5	no	0.923077	Yes	II
633764	46	66.1109	27.6236	91.7	93	0.925901	6.48752	4.12752	3.98502	81	112	2009	0	0	No CHD events	Clinic V2	not in last 7days	2-3days	2 or 3 days in last 7	Not in last 7 days	No DM	0	0	European	Yes	0	normal											5.5	3.5		2	7.41667	1.41667		6	no	0.75	Yes	III non-manual
799914	58		24.2584	83.6	83.6	1.16949	5.39673	0.79065	0.83815	74	131			0			Most days	Most days	On most days	On most days		0		European	No		normal	0	0	0	1	0	0	0	0	0	neoplasm	18.7552	7.8776	2.8776	8					no	1.67308		III manual
471126	62		24.0343	81.1	83.2	2.17562	6.31142	0.88565	0.731275	79	141	1997		0	No CHD events		2-3days	2-3days	2 or 3 days in last 7	2 or 3 days in last 7		0	0	European	Yes	0	>140/90	0	0	0	1	0	0	0	0	0	neoplasm	14	5		9					no	6.86538		V
679680	51	70.2094	22.3657	65.6	70.1	1.6182	5.1336	0.93	0.76	76	121	2009	1	0	No CHD events	Clinic V2	Most days	Most days	On most days	On most days	No DM	0	0	European	Yes	0	normal											9.2216	9.1108	0.1108		9.66667	4.66667		5	no	6	Yes	III non-manual
497804	44	64.2519	25.0194	91.6	92.2	1.767	6.6588	1.86	1.54	84	127	2010	0	0	No CHD events	Clinic V2	Most days	2-3days	2 or 3 days in last 7	On most days	No DM	0	0	European	Yes	0	normal											23.3454	13.9467	6.3987	3	6.91667	0.916667		6	no	40.2308	Yes	II
710608	64	83.8248	19.0644	72.4	72.9	2.13326	5.70644	0.4819	0.3869	69	114	2009	0	0	No CHD events	Clinic V2	Most days	Most days	On most days	On most days	No DM	0	0	European	Yes	0	normal											11	4		7	9.83333	3.83333		6	no	50	Yes	III manual
656589	46	67.7645	24.9327	90.2	91.5	1.48722	6.68716	0.897525	0.98065	74	112	2010	1	0	No CHD events	Clinic V2	not in last 7days	Most days	On most days	Not in last 7 days	No DM	0	0	European	Yes	0	normal											9.4094	4.4547	2.9547	2	16.3098	9.30977	4.6431	7	no	18.75	Yes	II
766886	64		25.1965	97.2	99.3	1.46603	7.638	1.27752	1.45565	78	127			0			not in last 7days	Most days	On most days	Not in last 7 days		0		European	No		normal	0	0	0	1	0	0	0	0	0	neoplasm	3.5	1.5		2					no	27.75		II
696459	46	66.037	25.487	85.9	86.7	1.8473	5.03779	0.5769	0.3869	75	122	2009	0	0	No CHD events	Clinic V2	Most days	Most days	On most days	On most days	No DM	0	0	European	Yes	0	normal											2	1		1	5.75	1.75		4	no	50.5577	Yes	II
526000	58		25.013	91.7	92.7	1.23303	6.95884	1.65752	1.58627	76	108	2005	0	0	Post-baseline CHD event		Most days	Most days	On most days	On most days		0	0	European	Yes	1	normal											9	4		5	10.6747	5.67467		5	no	10.8654	Yes	III non-manual
547507	47		20.9378	76.8	78.4	1.03181	4.59202	0.74315	0.351275	62	108	2009	1	0	No CHD events		2-3days	2-3days	2 or 3 days in last 7	2 or 3 days in last 7		0	0	European	Yes	0	normal											4	4			14.6667	11.6667		3	no	19.5577	No	III manual
448344	57		25.1027	96.8	96.8	0.8184	4.836	2.81	3.03	92	132	2009		0	No CHD events		not in last 7days	Most days	On most days	Not in last 7 days		1	1	European	Yes	1	>140/90											9.5	1.5		8					no	28.9231		III manual
402530	40		34.4563	113	114.7	1.47662	6.8327	1.72878	1.91877	93	179			0			1day only	Most days	On most days	On 1 day only		1	1	European	No	1	>160/95	1	1	1	0	0	0	1	0	0	other	8.8556	4.0618	0.7938	4					no	38.1154		II
773177	46	65.9685	20.6494	75.8	74.8	1.51899	8.13283	1.0994	1.06377	75	110	2008	0	0	No CHD events	Clinic V2	Most days	Most days	On most days	On most days	No DM	0	0	European	Yes	0	normal											16.9586	4.7093	3.2093	4	11.6667	4.66667		7	no	9.86539	Yes	II
512217	64		24.6083	93.1	93.1	1.29658	4.54654	0.802525	0.8619	65	141			0			Most days	Most days	On most days	On most days		0		European	No		treated	0	0	0	1	0	0	0	0	0	neoplasm	1.5	1.5							no	3.23077		III manual
785037	62		27.0972	86.9	87.8	1.09535	7.2091	1.89503	1.69315	80	123	2011	0	0	No CHD events		Most days	2-3days	2 or 3 days in last 7	On most days		0	1	European	Yes	1	normal											13.0376	4.2688	1.7688	7		4.66667			no	16.0577	Yes	III non-manual
563146	61		25.6846	96.2	96.2	1.1253	4.7616	1.09	1.11	82	131	1999		0	CHD death first event		2-3days	2-3days	2 or 3 days in last 7	2 or 3 days in last 7		0	0	European	Yes	1	normal	1	0	0	0	0	1	0	1	1	cerebrovascular disease	4	4							no	1.61538		III manual
653647	42		23.0316	77.7	77.7	1.2754	4.77577	0.8144	0.5769	59	92	1993		0	Post-baseline CHD event		1day only	2-3days	2 or 3 days in last 7	On 1 day only		0	0	European	Yes	0	normal	0	0	0	1	0	0	0	0	0	neoplasm	7.5326	6.2663	1.2663						no	12.0577		III manual
707806	51	72.1068	24.5889	88.5	89.8	1.4136	7.6632	1.48	1.42	72	110	2010	1	0	No CHD events	Clinic V2	2-3days	Most days	On most days	2 or 3 days in last 7	No DM	0	0	European	Yes	0	normal											7	4		3	7.75	1.75		6	no	22	Yes	II
524907	55	73.3333	21.8325	73.7	78.8	2.1204	5.7288	0.82	0.47	65	103	2010	0	0	No CHD events	Clinic V2	Most days	Most days	On most days	On most days	No DM	0	0	European	Yes	1	normal											10.1792	1.5896	0.5896	8	5.58333	0.583333		5	no	0.0576923	Yes
446686	47	67.4497	25.1102	87.9	89.6	1.28599	5.86245	1.5744	1.27752	63	99	2010	0	0	No CHD events	Clinic V2	2-3days	2-3days	2 or 3 days in last 7	2 or 3 days in last 7	No DM	0	0	European	Yes	0	normal	0	0	0	1	0	0	0	0	0	neoplasm	13.52	4		7	16.6667	11.6667		5	no	40.0577	Yes	III manual
554768	59	79.0007	31.5851	117.7	117.5	1.23303	6.83148	1.6694		62	123	2009	1	0	No CHD events	Clinic V2	Most days	2-3days	2 or 3 days in last 7	On most days	Known DM at V2	1	1	European	Yes	1	normal											4	4				0.583333			yes	1.03846	Yes	III non-manual
490080	54	73.9001	25.5618	86	86	1.4973	5.3289	1.1	1.07	67	105	2010	1	0	No CHD events	Clinic V2	1day only	Most days	On most days	On 1 day only	No DM	0	0	European	Yes	0	normal											12.2086	4.1043	3.1043	5	13.2264	9.22643	4.6431	4	no	37	Yes	III manual
696416	43	62.1684	20.0772	71.2	71.2	1.64608	6.23347	1.4794	1.42002	65	109	2011	1	0	No CHD events	Clinic V2	Most days	Most days	On most days	On most days	No DM	0	0	European	Yes	0	normal	0	0	0	1	0	0	0	0	0	neoplasm	14.54	1.5		8	6.75	1.75		5	no	13.8654	Yes	III manual
727820	41	62.5407	23.8363	75.8	76.2	1.90026	5.95056	0.8619	0.636275	85	131	2010	1	0	No CHD events	Clinic V2	2-3days	2-3days	2 or 3 days in last 7	2 or 3 days in last 7	No DM	0	0	European	Yes	1	normal											43.8872	22.5816	6.4856	6	9.34713	3.34713	0.7638	6	no	9	Yes	III non-manual
562165	60		23.8223	81.6	81.6	1.1904	6.5472	1.07	1.23	83	151	2009	1	0	No CHD events		Most days	Most days	On most days	On most days		0	0	European	Yes	1	treated											7.5	3.5		4	8.75	1.75		7	no	13	Yes	III manual
464575	47	65.9493	20.9739	74	76.1	1.2927	4.8546	0.74	0.56	77	119	2010	1	0	No CHD events	Clinic V2	not in last 7days	not in last 7days	Not in last 7 days	Not in last 7 days	No DM	0	0	European	Yes	0	normal											9.5504	3.5252	0.0252	6	5.75	1.75		4	no	5.25	Yes	III manual
665473	50	70.2806	26.9148	100	100	1.0044	6.0264	1.15	1.19	94	137		1	0	Post-baseline CHD event	Clinic V2	Most days	Most days	On most days	On most days	No DM	0	0	European	Yes	1	>140/90											3	1		2	8.66667	4.66667		4	no	14.5096	Yes	III non-manual
760790	65		22.9814	84.7	84.7	1.2648	5.7102	1.02	0.8	71	144	2010	0	0	No CHD events		Most days	Most days	On most days	On most days		0	0	European	Yes	0	>140/90											13	5		8	10.6667	4.66667		6	no	19.125	Yes	V
563199	63	82.4778	22.0786	64.9	67	1.581	5.9613	1.11	0.98	79	130	2010	1	0	No CHD events	Clinic V2	2-3days	Most days	On most days	2 or 3 days in last 7	No DM	0	0	European	Yes	1	treated											10	5		5	10.5188	3.5188	1.7688	7	no	11.5577	Yes	II
730559	46	64.3997	22.8594	84.3	84.3	1.5996	5.8776	1.11	1.05	66	115	2009	1	0	No CHD events	Clinic V2	Most days	Most days	On most days	On most days	No DM	0	0	European	Yes	0	normal											18.78	4		11	13.1314	5.13137	2.9547	8	no	32.0577	Yes	III manual
499921	57		25.5632	86.4	91.1	1.488	8.184	1.43	1.29	83	117			0			Most days	1day only	On 1 day only	On most days		0		European	Unobtainable		normal	0	0	0	0	0	1	1	0	0	other	13.82	5							no	6.75		III manual
427350	62	81.2868	25.1787	71.3	76	1.4973	7.3935	2.05	1.88	80	123	2010	1	0	No CHD events	Clinic V2	Most days	Most days	On most days	On most days	No DM	0	0	European	Yes	1	normal											12.56	5			17.7939	8.79387	4.1272	9	no	0.230769	Yes	III non-manual
671241	42	62.6448	26.5072	85.2	87.2	1.2754	6.54785	1.25378	1.23003	73	113	2010	0	0	No CHD events	Clinic V2	2-3days	1day only	On 1 day only	2 or 3 days in last 7	No DM	0	0	European	Yes	1	normal											12	1		11	10.6667	4.66667		6	no	0.346154	Yes	III manual
512199	62	81.577	26.9364	95.5	96.5	1.26481	7.41228	1.32502	1.34878	86	138	1994	1	0	Post-baseline CHD event	Clinic V2	Most days	Most days	On most days	On most days	No DM	0	0	European	Yes	1	normal											4	1		3	4.58333	0.583333		4	no	0.115385	No	I
581632	64		30.5229	108	110	1.2276	5.5521	3.48		77	165	2003		0	No CHD events		Most days	Most days	On most days	On most days		1	1	European	Yes	1	treated	1	1	0	1	0	0	0	0	0	other circ	13.7044	5.8522	1.8522	6					yes	20.9808		III manual
454782	42	60.6763	31.0618	109.6	109.7	1.21185	6.33793	2.94003	2.83315	77	122	2009	1	0	No CHD events	Clinic V2	2-3days	Most days	On most days	2 or 3 days in last 7	Known DM at V2	0	1	European	Yes	1	normal											8	1		7	6.75	1.75		5	no	44.6731	Yes	III manual
553019	55	75.0746	30.1823	91.8	92.9	1.0044	5.208	2.19	2.21	90	186	2010	1	0	No CHD events	Clinic V2	Most days	2-3days	2 or 3 days in last 7	On most days	Known DM at V2	0	1	European	Yes	1	>160/95											11	4		7	11.6667	4.66667		7	no	6	No	IV
784002	52	73.7385	24.5786	75.6	76.2	1.97439	5.07498	1.23003	0.93315	76	117	2010	0	0	No CHD events	Clinic V2	Most days	Most days	On most days	On most days	No DM	0	0	European	Yes	0	normal											32.876	22.096		7	15.4673	9.46727	2.8006	6	no	55.8654	Yes	III manual
627207	42	62.0014	25.7582	88	88	1.4694	6.324	1.42	1.24	88	128	2010	1	0	No CHD events	Clinic V2	Most days	Most days	On most days	On most days	No DM	0	0	European	Yes	1	normal											21.1232	9.8056	3.5376	4	15.1867	9.18667		6	no	18	Yes	III non-manual
450122	63		30.959	100.2	102.8	0.957673	5.18338	2.0494	2.48878	72	117			0			1day only	not in last 7days	Not in last 7 days	On 1 day only		0		European	No		normal	0	0	0	0	0	1	1	0	0	other	20	10		10					no	0.663462		III manual
760647	48	69.6482	22.98	79.7	79.7	1.42367	4.34886	1.02815	1.02815	57	97	2010	1	0	No CHD events	Clinic V2	Most days	Most days	On most days	On most days	New DM	0	1	European	Yes	1	normal											14	10		4	18.6667	11.6667		7	no	0.0576923	Yes	III non-manual
652753	49	69.7139	33.8523	99.5	99.5	1.0477	4.94197	1.3369	1.26565	84	112	2010	0	0	No CHD events	Clinic V2	Most days	Most days	On most days	On most days	No DM	0	0	European	Yes	1	normal											17.8	3.5		8	16.4645	8.46453	4.1272	8	no	6.23077	Yes	III manual
772167	52	72.731	26.271	95.1	95.4	1.9344	6.8355	1.66	1.86	89	125	2011	1	0	No CHD events	Clinic V2	2-3days	2-3days	2 or 3 days in last 7	2 or 3 days in last 7	No DM	0	0	European	No	1	normal											7.5	3.5		4	17.1455	10.1455	0.4788	7	no	24.5	Yes	III non-manual
640909	50		24.5223	86.8	87.5	1.19067	5.72536	1.74065	1.70502	82	129	2010		0	No CHD events		Most days	Most days	On most days	On most days		0	0	European	Yes	1	normal											15.4094	5.4547	2.9547	7					no	9		III non-manual
733872	61		20.7487	74.8	75.7	1.3919	6.0662	0.992525	1.12315	94	169	1999		0	Post-baseline CHD event		Most days	Most days	On most days	On most days		0	0	European	Yes	1	treated	0	0	0	0	0	0	1	0	0	other	1.5	1.5							no	1.67308		IV
703505	51	70.6174	30.1425	103.9	103.9	1.4229	6.4728	1.09	0.88	91	127	2009	0	0	No CHD events	Clinic V2	Most days	Most days	On most days	On most days	No DM	0	0	European	Yes	1	>140/90											17.4654	9.2327	5.2327	3	12.5189	6.51887	1.8522	6	no	26.2308	Yes	III non-manual
743576	42	60.5832	20.5989	63	65.9	1.5996	4.8174	0.76	0.52	60	88	2011	0	0	No CHD events	Clinic V2	Most days	2-3days	2 or 3 days in last 7	On most days	No DM	0	0	European	Yes	0	normal											8	4		4			4.6431	6	no	1.55769	Yes	II
647611	65		25.6675	83.3	83.3	1.47662	8.30656	1.58627	1.51503	73	173	2002	1	0	Post-baseline CHD event		2-3days	2-3days	2 or 3 days in last 7	2 or 3 days in last 7		0	0	European	Yes	1	>160/95											1	1			4.91667	0.916667		4	no	1.73077	Yes	III non-manual
790924	63		24.1454	68.5	69.6	2.0925	6.7239	1.11	0.87	68	112			0			Most days	2-3days	2 or 3 days in last 7	On most days		0		European	No		normal	1	0	0	0	0	0	0	1	0	cerebrovascular disease	7.0376	5.2688	1.7688						no	4.61538		III manual
604292	53	73.9329	25.1148	84.9	86.8	1.24363	3.91225	0.50565	0.493775	67	116	2010	1	0	No CHD events	Clinic V2	Most days	1day only	On 1 day only	On most days	No DM	0	0	European	Yes	0	normal											7	4		3	14.4673	7.46727	2.8006	7	no	15.2308	Yes	III manual
772068	59		26.1782	83.3	88.5	1.1997	7.2447	1.58	1.44	79	120	2001		0	CHD death first event		1day only	2-3days	2 or 3 days in last 7	On 1 day only		0	0	European	Yes	0	normal	1	0	0	0	0	0	0	0	1	CHD	9	9							no	20.0577		III non-manual
715197	44	62.9651	20.5477	59.3	60.8	1.8693	3.9525	0.98	0.74	63	102	2010	1	0	No CHD events	Clinic V2	2-3days	2-3days	2 or 3 days in last 7	2 or 3 days in last 7	No DM	0	0	European	Yes	0	normal											11.5	1.5		10	6.75	1.75		5	no	0	No	III manual
441582	57		23.8487	83.9	87	1.31776	4.82651	0.8144	0.8144	66	118	2010		0	No CHD events		Most days	1day only	On 1 day only	On most days		0	0	European	Yes	1	normal											10	4		6					no	5.25		IV
416924	51		24.4965	73.5	73.5	0.9579	3.8595	0.9	0.79	68	100	2010	0	0	No CHD events		1day only	Most days	On most days	On 1 day only		0	0	European	Yes	0	normal											10.76	1.5		8	12.6667	4.66667		8	no	4.5	No	III manual
566057	43	64.742	21.6036	76.3	76.3	1.80494	3.96076	0.83815	0.5769	64	100	2010	0	0	No CHD events	Clinic V2	2-3days	Most days	On most days	2 or 3 days in last 7	No DM	0	0	European	Yes	0	normal											5.5	1.5		4	7.58333	2.58333		5	no	21.8654	Yes	III manual
729562	61		28.7391	96	97.5	1.10594	6.13851	2.12065	1.78815	79	117	2000		0	CHD death first event		2-3days	2-3days	2 or 3 days in last 7	2 or 3 days in last 7		0	0	European	Yes	1	normal	1	0	0	0	0	0	0	0	1	CHD	10.9094	7.9547	2.9547						no	13.5577		V
456171	64	82.1629	27.1227	88	90.2	1.2741	6.7146	0.84	0.82	67	101	2010	1	0	No CHD events	Clinic V2	Most days	2-3days	2 or 3 days in last 7	On most days	No DM	0	0	European	Yes	0	normal	0	0	0	1	0	0	0	0	0	neoplasm	24.6126	2.2663	1.2663	11	6.75	1.75		5	no	9.80769	Yes	III manual
769488	60	80.5503	22.8922	83.4	84.2	1.40249	6.11152	1.2894	1.12315	77	110	2010	0	0	No CHD events	Clinic V2	Most days	Most days	On most days	On most days	No DM	0	0	European	Yes	0	normal											20.2538	9.7369	4.7369	2	13.3098	9.30977	4.6431	4	no	9.75	Yes	II
701926	48		18.7786	81.2	81.2	1.20126	3.45623	0.83815	0.83815	65	108			0			2-3days	Most days	On most days	2 or 3 days in last 7		0		European	Unobtainable		normal	0	0	0	1	0	0	0	0	0	neoplasm	1	1							no	0.173077		III non-manual
499553	51	72.6872	23.6931	87.1	87.1	1.25422	3.95106	0.7194	0.683775	55	91	2010	0	0	No CHD events	Clinic V2	Most days	Most days	On most days	On most days	No DM	0	0	European	No	0	normal											10.7926	5.2663	1.2663	3	12.6667	4.66667		8	no	3.92308	Yes	II
426743	63	81.6318	25.1406	85.3	85.3	1.1997	7.0866	1.33	1.04	67	113	2010	1	0	No CHD events	Clinic V2	Most days	Most days	On most days	On most days	No DM	0	0	European	Yes	1	normal											9.9094	6.9547	2.9547		3.91667	0.916667		3	no	15	Yes	III manual
740119	50		26.5272	73.1	76.3	1.6089	6.1938	2.01	1.51	81	137	2010		0	No CHD events		Most days	Most days	On most days	On most days		0	0	European	Yes	1	treated											14.28	3.5		7					no	23.5		III manual
402168	41	60.4764	21.2612	75.7	79.5	1.64608	5.34082	0.850025	0.470025	73	122	2009	0	0	No CHD events	Clinic V2	not in last 7days	2-3days	2 or 3 days in last 7	Not in last 7 days	No DM	0	0	European	Yes	1	normal											14.78	4		7	17.6667	11.6667		6	no	27.9808	Yes	III manual
428237	51	71.4086	26.2881	105.5	107.6	1.3206	5.6079	1.03	1.07	90	131	2010	0	0	No CHD events	Clinic V2	not in last 7days	Most days	On most days	Not in last 7 days	No DM	0	0	European	Yes	1	normal											11.5	1.5		10	1.58333	0.583333		1	no	61	Yes	V
744926	47	66.7926	26.5566	92.4	93.9	1.3919	6.15221	0.897525	0.8619	133	185	2010	0	0	No CHD events	Clinic V2	Most days	2-3days	2 or 3 days in last 7	On most days	No DM	0	0	European	Yes	1	>160/95											16.6712	10.0756	0.0756	4	8.75	1.75		7	no	0.865385	Yes	II
661083	56		22.4102	85	85.4	1.86849	6.33793	1.50315	1.32502	83	133			0			1day only	Most days	On most days	On 1 day only		0		European	No		treated	1	1	0	0	0	0	0	0	0	other circ	1.5912	1.5456	0.0456						no	9.17308		III non-manual
689738	55	75.3238	25.7268	88.6	89.8	1.64608	5.21238	1.07565	1.1469	62	97	2009	1	0	No CHD events	Clinic V2	Most days	Most days	On most days	On most days	No DM	0	0	European	Yes	0	normal											6.7668	2.3834	1.3834	3	10.933	5.93297	1.2663	5	no	6.75	Yes	II
737311	56	74.9459	23.7955	81.5	83	0.936491	7.82836	2.44127	2.5719	78	126	2008	1	0	No CHD events	Clinic V2	Most days	Most days	On most days	On most days	No DM	0	0	European	No	1	normal											10	4		6	16.6667	9.66667		7	no	12.8654	Yes	III manual
561270	47	68.3614	21.6221	73.6	74.7	1.18008	4.51606	1.36065	1.11127	64	115	2010	1	0	No CHD events	Clinic V2	2-3days	Most days	On most days	2 or 3 days in last 7	No DM	0	0	European	Yes	0	normal											16.5888	5.4044	4.4044	3	6.75	1.75		5	no	17.75	Yes	II
443962	44	64.2546	26.7372	86.2	86.1	1.3919	4.82552	0.826275	0.7669	63	101	2010	1	0	No CHD events	Clinic V2	Most days	Most days	On most days	On most days	No DM	0	0	European	Yes	0	normal											15.5	3.5		12	5.75	1.75		4	no	0.230769	Yes	III manual
719757	56		30.6409	107.7	107.4	1.7414	6.71473	1.9544	2.3344	82	121		1	0			not in last 7days	Most days	On most days	Not in last 7 days		0	0	European	No	1	normal											16.56	9			2.58333	0.583333		2	no	63.1154	Yes	V
720893	62		21.8188	76.4	76.2	1.56135	4.12503	0.7194	0.5769	65	97			0			Most days	2-3days	2 or 3 days in last 7	On most days		0		European	No		normal	0	0	0	0	0	1	1	0	0	respiratory	13	4		9					no	3.86538		III manual
519796	49		33.9367	114.4	114.4	1.19067	6.28428	1.94253	2.10877	90	145	2005		0	No CHD events		1day only	Most days	On most days	On 1 day only		0	1	European	Yes	1	>140/90	0	0	0	1	0	0	0	0	0	neoplasm	9.5	1.5		8					no	12.3077		III manual
749533	50	70.1602	26.5095	91.2	91.2	1.0881	5.0685	2.4	2.46	76	114	2010	0	0	No CHD events	Clinic V2	2-3days	2-3days	2 or 3 days in last 7	2 or 3 days in last 7	No DM	0	0	European	Yes	1	normal											16.5454	9.0127	5.0127					6	no	10.5	Yes	III non-manual
417004	49		23.1615	82.5	83.8	1.31776	7.69118	2.26315	2.07315	90	128	1999		0	No CHD events		1day only	Most days	On most days	On 1 day only		0	0	European	Yes	0	normal	0	0	0	0	0	1	1	0	0	respiratory	9	9							no	93		V
429969	59		25.7189	92.6	90.3		6.51252	1.72878		80	137	1999		0	Post-baseline CHD event		Most days	Most days	On most days	On most days		1	1	European	Yes	1	treated	1	0	1	0	0	1	1	0	1	respiratory	5	4		1					yes	3.75		II
651547	50		29.2284	98.4	98.6	1.42367	6.9467	3.08253	4.30565	75	124	2010	0	0	No CHD events		not in last 7days	2-3days	2 or 3 days in last 7	Not in last 7 days		1	1	European	Yes	1	normal											10.0504	4.0252	0.0252	6	11.6667	4.66667		7	no	40	Yes	II
425882	56		25.9209	74.4	76.1	1.2462	5.4219	1.24	1.07	76	159		0	0			not in last 7days	Most days	On most days	Not in last 7 days		0	0	European	No	1	treated											1	1				0.583333			no	0	No	III manual
730054	46		21.5396	80.5	80.5	1.60371	5.72767	0.79065	0.588775	58	104	2002		0	No CHD events		1day only	not in last 7days	Not in last 7 days	On 1 day only		0	0	European	Yes	0	normal	1	1	0	1	0	0	1	0	0	neoplasm	17	10		7					no	40.1154		III manual
577745	66		21.5452	68.7	72.2	1.8321	5.5614	1.04	0.84	79	141	2010	1	0	No CHD events		Most days	2-3days	2 or 3 days in last 7	On most days		0	0	European	Yes	1	>140/90	0	0	0	0	0	0	1	0	0	other	15.3188	9.4094	5.9094		3.58333	0.583333		3	no	16.75	Yes	II
455787	43		26.093	94.1	96.2	1.24363	6.28545	3.3794	2.75003	88	134	2005	0	0	Post-baseline CHD event		Most days	Most days	On most days	On most days		0	0	European	Yes	1	normal											21.1694	6.9547	2.9547	10			4.6431	8	no	31.8654	Yes	III manual
406927	56	76.0137	24.5348	74.3	77.4	2.0088	6.7611	1.2	1.03	95	155	2010	1	0	No CHD events	Clinic V2	Most days	2-3days	2 or 3 days in last 7	On most days	No DM	0	0	European	Yes	1	treated											20	10		10	6.58333	0.583333		6	no	0	Yes	IV
573489	43		22.8079	83.7	86.2	1.25422	4.53262	0.921275	0.9569	88	126		1	0			2-3days	Most days	On most days	2 or 3 days in last 7		0	0	European	No	1	normal											5.5592	1.1496	0.1496	3	11.02	6.02		5	no	9.23077	Yes	II
406417	66		31.3013	106	106	0.6789	3.4968	1.42	1.47	67	124	1999		0	No CHD events		Most days	Most days	On most days	On most days		0	0	European	Yes	1	treated	0	0	0	0	0	0	1	0	0	other	8	4		4					no	4.78846		II
485846	48		26.9395	95.6	97.6	1.81553	5.25119	1.34878	1.31315	68	124			0			Most days	Most days	On most days	On most days		0		European	No		normal	0	0	0	0	1	0	0	0	0	digestive/GI	19	10		9					no	65.1731		III manual
434570	60		31.843	98.1	98.1	1.8321	8.5281	2.43	2.03	88	164			0	Post-baseline CHD event		2-3days	Most days	On most days	2 or 3 days in last 7		0	0	European	Yes	1	treated	0	0	0	1	0	0	0	0	0	neoplasm	14	4		10					no	22.3654		II
489218	50		24.0509	93.5	95.9	1.24363	5.2819	1.6694	1.6694	64	128	2004		0	No CHD events		not in last 7days	2-3days	2 or 3 days in last 7	Not in last 7 days		0	1	European	Yes	1	normal	0	0	0	1	0	0	1	0	0	other	6	4		2					no	46.0577		III non-manual
794614	59		24.2862	87.1	87.1	1.37072	5.6587	0.93315	0.802525	66	117			0			2-3days	Most days	On most days	2 or 3 days in last 7		0		European	Unobtainable		normal	0	0	0	1	0	0	0	0	0	neoplasm	10.3	4							no	6.11538		III manual
647288	58		32.911	112.4	114.4		8.43361	4.27002	2.59565	68	126	2010	1	0	No CHD events		Most days	Most days	On most days	On most days		0	1	European	Yes	1	normal											17.82	5		4		0.583333			no	3.28846	Yes	III non-manual
535463	61		26.4904	91.4	91.4	1.85789	6.13412	0.778775	0.7669	81	127	2010	0	0	CHD death first event		2-3days	Most days	On most days	2 or 3 days in last 7		0	0	European	Yes	0	normal	1	1	0	0	0	1	0	0	1	CHD	12	4		8					no	26	Yes	III non-manual
711394	44	64.616	28.5636	101.1	101.1		7.28871	2.8094	2.78565	82	138	2009	1	0	Post-baseline CHD event	Clinic V2	2-3days	not in last 7days	Not in last 7 days	2 or 3 days in last 7	Known DM at V2	0	1	European	Yes	1	normal											9.5	1.5		8				5	no	4.29808	Yes	III manual
418347	51		28.3119	101.2	100.4	1.33894	6.83148	1.15877	1.31315	89	123	2002		0	Post-baseline CHD event		Most days	Most days	On most days	On most days		0	0	European	Yes	0	normal	1	0	0	0	0	0	0	0	1	CHD	9	4		5					no	0		II
565117	57		26.1137	105.7	106.2	0.7812	7.0029	3.48	3.23	79	130	2005		0	No CHD events		Most days	not in last 7days	Not in last 7 days	On most days		0	1	European	Yes	1	normal	0	0	0	0	0	1	1	0	0	other	13.28	3.5		6					no	0		III manual
509057	53		35.4211	115.9	118.5	0.777629	4.80488	2.54815	2.98752	73	146	2002		0	No CHD events		Most days	Most days	On most days	On most days		0	0	European	Yes	1	treated	0	0	0	0	0	0	1	0	0	other	18.5	8.5		10					no	8.25		III manual
606136	65		21.7862	68.2	70.8	1.5996	7.0308	0.78	0.67	65	122			0	Post-baseline CHD event		not in last 7days	Most days	On most days	Not in last 7 days		0	0	European	Yes	1	normal	0	0	0	1	0	0	0	0	0	neoplasm	3.5	3.5							no	0.807692		IV
564798	48		25.0284	91.8	93.2	0.851765	7.66711	1.49127	1.50315	59	111	1997	1	0	Post-baseline CHD event		2-3days	Most days	On most days	2 or 3 days in last 7		0	0	European	Yes	0	normal											9	4		5	19.6667	11.6667		8	no	12.3654	Yes	III non-manual
749544	43	63.4497	18.8618	70.5	70.5	1.5084	4.79044	1.02815	0.755025	74	106	2010	1	0	No CHD events	Clinic V2	Most days	Most days	On most days	On most days	No DM	0	0	European	Yes	0	normal											5.76	1.5		3	9.66667	4.66667		5	no	20.1154	Yes	II
784867	61		21.5156	85	85	1.023	6.5751	2.04	1.66	91	142.5	2004		0	No CHD events		2-3days	2-3days	2 or 3 days in last 7	2 or 3 days in last 7		0	0	European	Yes	1	>140/90	0	0	0	0	0	1	1	0	0	other	1	1							no	11.5		III manual
460910	53		32.5134	107.9	107.9	1.023	7.7283	3.58	3.41	81	111	2007	0	0	Post-baseline CHD event		Most days	Most days	On most days	On most days		0	0	European	Yes	1	normal											10.5	1.5		9	7.83333	3.83333		4	no	21.6154	Yes	III manual
759519	63		22.4859	85.8	86.4	0.968264	4.28423	0.8619	0.8619	80	125	2008		0	No CHD events		Most days	Most days	On most days	On most days		1	1	European	Yes	1	normal	0	0	0	0	1	0	0	0	0	digestive/GI	16	10		6					no	6.86538		III non-manual
712290	54		18.5134	70	70	1.5903	6.3054	1.34	0.98	58	109	1999		0	CHD death first event		1day only	2-3days	2 or 3 days in last 7	On 1 day only		0	0	European	Yes	0	normal	1	0	0	0	0	0	0	0	1	CHD	12.82	4							no	10.1731		III non-manual
425498	64		25.1887	88	89	1.6249	6.48488	1.06377		63	109	2001		0	No CHD events		Most days	Most days	On most days	On most days		1	1	European	Yes	1	normal	0	0	0	0	0	1	1	0	0	respiratory	4	4							yes	7.5		III manual
473178	52		27.026	89.7	89.7	1.66726	6.86332	0.83815	0.69565	78	131	2011	0	0	No CHD events		Most days	Most days	On most days	On most days		0	1	European	Yes	1	normal											16	10		6	6.75	1.75		5	no	0.288462	Yes	III manual
611391	41		32.9618	110.4	110.4	0.714084	10.1218	7.09627	6.85878	91	143	2010		0	No CHD events		1day only	Most days	On most days	On 1 day only		0	1	European	Yes	1	>140/90											8	4		4					no	28.2308		III non-manual
554591	52	71.8576	16.4359	84.5	84.5	1.9902	5.4498	0.7	0.67	86	137	2010	1	0	No CHD events	Clinic V2	Most days	Most days	On most days	On most days	No DM	0	0	European	Yes	1	normal											19.5112	14.9216	0.5896	4	14.2803	8.28027	0.5896	6	no	7.61538	Yes	III manual
663342	48		25.5134	87.7	87.7	1.48722	5.83334	0.802525	0.9569	66	104		1	0			Most days	2-3days	2 or 3 days in last 7	On most days		0	0	European	No	0	normal											10.5326	2.2663	1.2663	7	19.1431	13.1431	4.6431	6	no	1.03846	Yes	III manual
455634	51	69.7194	25.7276	92.8	92	1.2834	8.835	2.57	2.68	77	136	2009	1	0	No CHD events	Clinic V2	2-3days	Most days	On most days	2 or 3 days in last 7	No DM	0	0	European	Yes	1	normal											14	5		9	11.8333	3.83333		8	no	0.115385	Yes	IV
657217	43	62.0671	31.8957	103.5	103.5	1.1067	5.1708	1.44	1.45	77	134	2010	1	0	No CHD events	Clinic V2	1day only	2-3days	2 or 3 days in last 7	On 1 day only	Known DM at V2	0	1	European	Yes	1	normal											15.2544	5.1272	4.1272	6	6.58333	0.583333		6	no	6.34615	Yes	III manual
723050	58	78.2834	27.136	86	86	1.14831	6.91639	1.69315	1.49127	78	131	2004	0	0	Post-baseline CHD event	Clinic V2	2-3days	Most days	On most days	2 or 3 days in last 7	No DM	0	0	European	Yes	1	normal											35.0816	15.5208	6.5208	8	10.8333	3.83333		7	no	1.61538	Yes	III manual
624726	47	66.423	26.1587	94.7	95.3	1.05299	8.1051	2.69065	2.9519	64	100	1997	1	0	Post-baseline CHD event	Clinic V2	not in last 7days	1day only	On 1 day only	Not in last 7 days	No DM	0	0	European	Yes	1	normal											5.5	1.5		4	5.58333	0.583333		5	no	0.461538	Yes	I
590281	61		26.1285	97.7	97.7	1.10594	6.78223	3.6169	3.58127	84	165	1993		0	CHD death first event		Most days	Most days	On most days	On most days		0		European	Unobtainable		>160/95	1	0	0	0	0	0	0	0	1	CHD	8.76	3.5		4					no	9.05769		II
545255	58	77.7084	34.7749	111.4	111.4	0.9021	5.2638	2.58	2.52	92	132	2009	1	0	No CHD events	Clinic V2	Most days	2-3days	2 or 3 days in last 7	On most days	No DM	0	0	European	Yes	1	treated											8.5	1.5		7	7.28213	4.28213	0.4488	3	no	6.75	Yes	IV
510800	44		23.941	78.4	78.9	1.33894	5.7489	1.30128	1.30128	68	104	2011	0	0	No CHD events		not in last 7days	not in last 7days	Not in last 7 days	Not in last 7 days		0	0	European	Yes	1	normal											13.52	4		7	5.99227	0.992267	0.0756	5	no	26.2308	Yes	III manual
420348	54	74.6749	30.4409	96	96	1.6461	7.2912	2.91	2.77	87	140	2010	1	0	No CHD events	Clinic V2	Most days	Most days	On most days	On most days	No DM	0	0	European	Yes	1	normal											10	4		6	8.75	1.75		7	no	6.86538	Yes	II
659584	59		27.2779	100.5	101.9	0.947082	4.85736	1.89503	1.70502	71	109	2009	1	0	No CHD events		2-3days	2-3days	2 or 3 days in last 7	2 or 3 days in last 7		0	0	European	Yes	0	normal											7.5	1.5		6	8.75	1.75		7	no	9.05769	Yes	I
632669	45	65.9357	23.0298	81.8	81.7	1.67785	5.96117	0.64815	0.422525	59	129	2010	1	0	No CHD events	Clinic V2	Most days	Most days	On most days	On most days	No DM	0	0	European	Yes	0	normal											15.78	10		2	13.4673	7.46727	2.8006	6	no	1.61538	Yes	III manual
549690	54	73.1554	28.3565	76.9	78.5	1.8786	5.0499	1.17	0.8	88	139	2010	0	0	No CHD events	Clinic V2	2-3days	Most days	On most days	2 or 3 days in last 7	No DM	0	0	European	Yes	1	normal											18.54	3.5		10	2.58333	0.583333		2	no	12.25	Yes	II
488755	65		19.28	65.1	67.2	1.7298	7.2726	1.04	1.01	74	111	2008		0	CHD death first event		Most days	Most days	On most days	On most days		0	0	European	Yes	1	treated	1	0	0	0	1	0	1	0	1	digestive/GI	9	9							no	0.115385		III non-manual
683786	63	82.3326	24.6417	93.4	93.9	1.26481	9.28213	2.12065	2.03752	81	121	2009	1	0	No CHD events	Clinic V2	not in last 7days	2-3days	2 or 3 days in last 7	Not in last 7 days	No DM	0	0	European	Yes	1	normal											5.2044	3.3522	1.8522		6.75	1.75		5	no	1.73077	Yes	III non-manual
620533	47		23.8747	76	77.5	1.63549	5.08625	1.06377	1.31315	86	140	2010	1	0	No CHD events		Most days	Most days	On most days	On most days		1	1	European	Yes	0	normal											27.3486	13.5443	3.5443	9	9.91667	0.916667		9	no	7.5	Yes	III manual
760721	63		32.2328	108.6	108.6	0.9858	5.8497	1.29	1.34	68	99	2003		0	Post-baseline CHD event		Most days	2-3days	2 or 3 days in last 7	On most days		0	0	European	Yes	1	normal	1	1	0	0	0	0	1	0	1	CHD	15.5	8.5		7					no	0.865385		III manual
764619	45		25.5604	81.5	82.4	1.86849	7.23953	1.06377	1.42002	69	108	2011	1	0	No CHD events		2-3days	2-3days	2 or 3 days in last 7	2 or 3 days in last 7		0	0	European	Yes	0	normal											5.5	1.5		4	8.41667	1.41667		7	no	9.05769	Yes	II
785492	65		22.0144	81.8	82.4	1.49781	5.02718	0.5294	0.41065	62	110	2006		0	No CHD events		Most days	Most days	On most days	On most days		0	0	European	Yes	0	normal	0	0	0	0	0	1	0	0	0	respiratory	18.82	10							no	13.5		IV
789818	50		24.4827	93.6	92.5	2.29212	5.46233	1.78815	1.3844	68	148			0			2-3days	2-3days	2 or 3 days in last 7	2 or 3 days in last 7		0		European	Unobtainable		>140/90	1	1	0	1	0	0	0	0	0	neoplasm	28.2094	11.9547	2.9547	7					no	41.6154		IV
502919	56	76.1451	27.0299	94.6	96.4	1.2741	6.0171	2.16	1.96	85	130		1	0	Post-baseline CHD event	Clinic V2	Most days	Most days	On most days	On most days	No DM	0	0	European	Yes	1	normal											16.52	10		4	16.6667	11.6667		5	no	34.1154	Yes	II
403373	55		28.9647	102	103.6	1.0974	5.6637	1.65	1.51	82	155	2010	1	0	No CHD events		Most days	Most days	On most days	On most days		0	0	European	Yes	1	>140/90											7	1		6	2.58333	0.583333		2	no	9.05769	Yes	IV
506650	59		22.972	82.7	82.9	0.904719	9.54854	3.0944	2.88065	72	116	2000		0	CHD death first event		1day only	2-3days	2 or 3 days in last 7	On 1 day only		0		European	Unobtainable		normal	1	1	0	0	1	1	0	0	1	CHD	13.5	8.5		5					no	0.115385		V
766418	50		21.8811	81.8	81.8	1.09535	4.64816	1.21815	1.27752	64	111	1998		0	No CHD events		Most days	Most days	On most days	On most days		0	0	European	Yes	0	normal	0	0	0	0	0	1	1	0	0	other	35.6438	11.4119	6.4119	9					no	0		III manual
625327	56		44.9448	107.8	109.4	0.8556	7.8957	4.4	4.71	84	119	2010	1	0	No CHD events		2-3days	2-3days	2 or 3 days in last 7	2 or 3 days in last 7		0	0	European	Yes	1	treated											1	1			5.58333	0.583333		5	no	0	Yes
519029	46	67.0637	27.8533	93.5	97.5	1.66726	6.04405	2.4769	2.37002	90	133	2011	1	0	No CHD events	Clinic V2	1day only	Most days	On most days	On 1 day only	No DM	0	0	European	Yes	0	normal											30.7294	12.9547	2.9547	6	10.6667	4.66667		6	no	44.5	Yes	IV
621014	42	62.2094	24.7769	85.6	86	1.0974	7.1145	2.38	2.27	66	98	2010	0	0	No CHD events	Clinic V2	2-3days	Most days	On most days	2 or 3 days in last 7	Known DM at V2	0	1	European	Yes	1	normal											7.5	3.5		4	11.6667	4.66667		7	no	3.05769	Yes	IV
404807	53		17.4125	68.9	68.9	1.023	5.9241	0.96	0.81	74	112	2010	1	0	No CHD events		1day only	2-3days	2 or 3 days in last 7	On 1 day only		0	0	European	Yes	1	normal											4.76	3.5			9.66667	4.66667		5	no	7.5	Yes	III manual
500422	58		22.9938	86.3	86.3	1.4601	6.7146	1.98	1.83	61	109		0	0			2-3days	2-3days	2 or 3 days in last 7	2 or 3 days in last 7		0	0	European	No	1	normal											7.1012	4.3006	2.8006						no	28.75	Yes	III manual
779468	66		45.3952	120.5	121.6	1.1346	5.9427	1.51		88	147	1996		0	No CHD events		Most days	Most days	On most days	On most days		1	1	European	Yes	1	treated	0	0	1	1	0	1	0	0	0	diabetes	7	4		3					yes	0		III manual
671888	47	66.6557	22.0283	67.9	72.2	1.4229	5.4591	1.05	0.82	69	117	2010	0	0	No CHD events	Clinic V2	Most days	2-3days	2 or 3 days in last 7	On most days	No DM	0	0	European	Yes	0	normal											15.9094	6.9547	2.9547	6	11.4673	7.46727	2.8006	4	no	0	No	III manual
569583	42	61.0623	23.0397	82.4	82.4	1.2555	4.8267	1.61	1.47	68	98	2009	0	0	No CHD events	Clinic V2	1day only	2-3days	2 or 3 days in last 7	On 1 day only	No DM	0	0	European	Yes	0	normal											10.5376	5.7688	1.7688	3	20.3098	16.3098	4.6431	4	no	42.25	Yes	II
776518	59		32.3447	107.9	108.4	1.11654	6.16283	1.0519	1.25378	68	114	1994	1	0	Post-baseline CHD event		Most days	2-3days	2 or 3 days in last 7	On most days		0	1	European	Yes	1	normal	1	1	0	0	0	1	0	0	0	other circ	12	5		7					no	4.5	Yes	III manual
499067	49	68.0931	26.3597	76.2	79.4	1.3578	5.6358	0.93	0.93	71	107	2010	0	0	No CHD events	Clinic V2	Most days	2-3days	2 or 3 days in last 7	On most days	No DM	0	0	European	Yes	0	normal											4	1		3	3.83533	0.835333		3	no	7.61538	Yes	III manual
483882	52		24.7793	83.5	83.7	1.16949	6.94823	1.7169	1.63377	67	106	2008		0	No CHD events		not in last 7days	Most days	On most days	Not in last 7 days		0	0	European	Yes	1	normal	0	0	0	1	0	0	0	0	0	neoplasm	22.9094	12.9547	2.9547	7					no	14		III manual
755587	45		25.7135	71.1	71.6	1.6833	5.3847	0.69	0.57	69	105	2001		0	No CHD events		1day only	2-3days	2 or 3 days in last 7	On 1 day only		0	0	European	Yes	0	normal	1	1	0	0	0	0	1	0	0	other	21.6676	5.7938	0.7938	5					no	3.86538		III manual
432934	46		19.5152	69.9	70.6	1.49781	7.26158	0.683775	0.50565	54	92	2007		0	No CHD events		2-3days	not in last 7days	Not in last 7 days	2 or 3 days in last 7		0	0	European	Yes	0	normal	0	0	0	1	0	0	1	0	0	neoplasm	26.6	10		4					no	4.5		III manual
590909	65		24.4095	91.2	91.3	1.24892	6.1595	1.80002	1.45565	101	171			0			2-3days	2-3days	2 or 3 days in last 7	2 or 3 days in last 7		0		European	Unobtainable	1	>160/95	1	1	0	0	0	0	0	1	0	cerebrovascular disease	9	1		8					no	12.0577		III manual
590859	51	71.3566	24.3401	92	92.4	0.872946	7.97774	2.25128	1.96627	67	102	1999	0	0	Post-baseline CHD event	Clinic V2	2-3days	not in last 7days	Not in last 7 days	2 or 3 days in last 7	No DM	0	0	European	Yes	1	normal											18.6012	11.8006	2.8006	4	8.22643	5.22643	4.6431	3	no	14.25	Yes	II
512871	48	68.8734	27.0917	72.1	77.1	1.7484	5.4033	0.75	0.48	63	102	2010	1	0	No CHD events	Clinic V2	2-3days	Most days	On most days	2 or 3 days in last 7	No DM	0	0	European	Yes	1	normal											9.5	3.5		6	4.58333	0.583333		4	no	0.0576923	Yes	IV
534056	61		24.116	82.3	82.8	2.01676	7.92908	0.8144	0.802525	81	121			0			2-3days	Most days	On most days	2 or 3 days in last 7		0		European	No		normal	0	0	0	1	0	0	0	0	0	neoplasm	14.7862	7.1431	4.6431	3					no	26.1154		I
718486	57		28.429	96.5	96.3	1.05299	5.63215	2.53627	2.86877	80	136	2007		0	CHD death first event		2-3days	Most days	On most days	2 or 3 days in last 7		1	1	European	Yes	1	treated	1	0	0	0	0	0	0	0	1	CHD	14.856	8.556							no	43		III manual
785808	57		20.9409	75.5	75.5	1.19067	4.63448	0.79065	0.612525	64	98	1997		0	No CHD events		Most days	Most days	On most days	On most days		0	0	European	Yes	0	normal	0	0	0	0	0	1	1	0	0	other	4	4							no	6.28846		III manual
557614	42	61.8782	27.7799	85.6	86.2	1.56135	5.71706	1.34878	1.3844	68	108	2010	0	0	No CHD events	Clinic V2	not in last 7days	2-3days	2 or 3 days in last 7	Not in last 7 days	No DM	0	0	European	Yes	1	normal											27.1056	13.0368	1.7688	6	19.0788	11.0788	1.7688	8	no	15.1731	Yes	III manual
791110	57		23.0094	84.4	84.4	1.395	5.7567	0.65	0.67	84	120	1995		0	Post-baseline CHD event		1day only	Most days	On most days	On 1 day only		0	0	European	Yes	1	normal	0	0	0	1	0	0	0	0	0	neoplasm	16	9		7					no	6.05769		V
472379	50		25.1205	86.2	88.1	1.1625	5.58	1.62	1.32	80	115	2009		0	No CHD events		not in last 7days	2-3days	2 or 3 days in last 7	Not in last 7 days		0	0	European	Yes	0	normal											16	9		7					no	6.98077		III manual
784643	46	65.3087	23.0445	75.8	75.8	1.72021	4.72946	0.9094	0.74315	76	109	2008	1	0	No CHD events	Clinic V2	2-3days	1day only	On 1 day only	2 or 3 days in last 7	No DM	0	0	European	Yes	0	normal											10	4		6	14.4673	7.46727	2.8006	7	no	12.8077	Yes	III non-manual
681093	61		28.8554	102.9	100.6	1.1811	5.4684	0.77	1.02	72	129	2009		0	No CHD events		2-3days	Most days	On most days	2 or 3 days in last 7		0	0	European	Yes	1	normal	0	0	0	1	0	0	0	0	0	neoplasm	11.5	1.5		10					no	42.1154		IV
584435	56		28.6921	93.5	96	1.23303	5.37984	1.26565	1.08753	63	105			0			Most days	2-3days	2 or 3 days in last 7	On most days		0		European	No		normal	0	0	0	1	0	0	0	0	0	neoplasm	28.8462	5.6431	4.6431	11					no	1.55769		II
523894	54		29.4722	92.4	95.5	1.21185	7.97531	4.79252	4.8519	90	144	2009		0	No CHD events		not in last 7days	2-3days	2 or 3 days in last 7	Not in last 7 days		0	0	European	Yes	1	>140/90											7			7					no	37.25		III manual
502424	63		29.9065	109.8	110.8	0.904719	6.11752	1.59815	1.63377	67	110	2000		0	No CHD events		2-3days	Most days	On most days	2 or 3 days in last 7		0	0	European	Yes	1	treated	0	0	0	1	0	1	0	0	0	respiratory	14.52	4		8					no	17.6154		III manual
461297	47	66.8611	23.2511	88.4	92.3	1.4508	5.9241	0.88	0.86	80	114	2007	0	0	Post-baseline CHD event	Clinic V2	Most days	Most days	On most days	On most days	No DM	0	0	European	Yes	1	normal											11.5326	5.2663	1.2663	5	7.5	3.5		4	no	1.55769	Yes	III non-manual
452789	52	70.7132	29.0913	95.9	97	1.18008	6.20298	3.02315	2.44127	79	121	2008	1	0	No CHD events	Clinic V2	Most days	2-3days	2 or 3 days in last 7	On most days	No DM	0	0	European	Yes	0	normal											13.76	3.5		9	15.0762	9.0762	1.7822	6	no	12.1154	Yes	V
605406	55	72.9993	24.9496	86.4	86.4	1.3113	5.9985	1.92	1.68	67	102	2009	0	0	No CHD events	Clinic V2	Most days	Most days	On most days	On most days	No DM	0	0	European	Yes	0	normal											16.5112	11.7556	1.7556	3	21.4673	14.4673	2.8006	7	no	13.7308	Yes	III manual
719012	52	72.7064	23.5802	84.8	84.8	1.1589	5.64899	1.2419	1.4319	60	107	2010	0	0	No CHD events	Clinic V2	1day only	2-3days	2 or 3 days in last 7	On 1 day only	No DM	0	0	European	Yes	1	normal											16.8442	9.4221	0.4221	7	10.6667	4.66667		6	no	0.115385	No	III non-manual
468777	41	61.7659	27.2201	94.5	94.9	1.16949	7.59745	2.84503	2.5244	69	120		1	0	Post-baseline CHD event	Clinic V2	Most days	Most days	On most days	On most days	No DM	0	0	European	Yes	0	normal											63.4	4		9	24.0898	18.0898	4.6431	6	no	0.461538	Yes	IV
640052	61	82.3874	26.3985	88.1	88.7	1.3919	5.22884	0.826275	0.612525	98	136	2010	1	0	No CHD events	Clinic V2	Most days	Most days	On most days	On most days	No DM	0	0	European	Yes	1	treated											21.796	13.276		6		13.4764	4.6431		no	10.6154	Yes	V
491795	46		25.852	83.2	85.3	1.21185	5.56167	1.2419	1.2894	67	116			0			Most days	Most days	On most days	On most days		0		European	No		normal	0	0	0	1	0	0	0	0	0	neoplasm	3.5	1.5		2					no	23.75		II
512014	41	62.6092	38.3165	110.5	112.3	1.63549	7.84935	4.00878	3.46252	92	130	2010	0	0	No CHD events	Clinic V2	not in last 7days	Most days	On most days	Not in last 7 days	Known DM at V2	1	1	European	Yes	1	treated											11	1		10	5.75	1.75		4	no	43.75	Yes	III manual
592495	64		23.9984	91.6	93.2	0.7254	7.0308	3.78		86	123	1997		0	CHD death first event		Most days	2-3days	2 or 3 days in last 7	On most days		1	1	European	Yes	1	treated	1	1	0	0	0	0	0	0	1	CHD	12.5	8.5		4					yes	0		IV
676001	53		34.5469	105.8	108.3	1.57194	5.46233	0.588775	0.470025	62	120	2003		0	No CHD events		not in last 7days	1day only	On 1 day only	Not in last 7 days		0	0	European	Yes	1	normal	0	0	0	1	0	0	0	0	0	neoplasm	14.56			7					no	5.625		III manual
613629	54		29.4728	97.2	99.1	1.05299	5.99157	1.2419	1.31315	65	119			0			Most days	Most days	On most days	On most days		0		European	No	1	normal	1	1	0	0	0	0	1	0	0	other circ	15.5644	5.7822	1.7822	8					no	3.05769		III manual
790345	42		22.6688	81.6	81.7	1.54017	4.64808	0.660025	0.55315	76	109	2001		0	Post-baseline CHD event		1day only	2-3days	2 or 3 days in last 7	On 1 day only		0	0	European	Yes	1	normal	1	0	0	0	0	0	1	0	1	CHD	1	1							no	34.2308		III non-manual
536894	66	85.7659	23.7229	82.2	84.5	1.18008	8.773	1.64565	1.59815	63	121	2005	1	0	Post-baseline CHD event	Clinic V2	2-3days	Most days	On most days	2 or 3 days in last 7	No DM	0	0	European	Yes	0	normal											18.3874	10.9437	7.4437		7.36553	2.36553	1.7822	5	no	16.1731	Yes	III manual
444967	45	65.3498	25.9849	93.5	92.6	0.6696	5.5242	3.28	3.02	79	108	2010	0	0	No CHD events	Clinic V2	not in last 7days	2-3days	2 or 3 days in last 7	Not in last 7 days	No DM	0	0	European	Yes	1	normal											4	1		3	1.58333	0.583333		1	no	0	Yes	III non-manual
551261	47	66.2423	22.2245	82.7	82.7	1.72021	6.13185	1.13503	0.992525	73	99	2008	0	0	No CHD events	Clinic V2	2-3days	2-3days	2 or 3 days in last 7	2 or 3 days in last 7	No DM	0	0	European	Yes	0	normal											13.26	4		8	12.4547	6.4547	2.9547	6	no	8.5	Yes	III manual
479105	44		24.0884	74.3	76.4	1.5717	3.5712	0.8	0.69	88	131		0	0			Most days	Most days	On most days	On most days		0	0	European	No	1	normal											7.5	1.5		6				7	no	31.1154	Yes	III non-manual
530247	50	69.0431	24.8192	91.8	92.8	1.1997	8.2212	1.87	1.69	71	105	1996	0	0	Post-baseline CHD event	Clinic V2	2-3days	Most days	On most days	2 or 3 days in last 7	No DM	0	0	European	Yes	1	normal											21.82	4		9	10.6667	4.66667		6	no	10.2404	Yes	III manual
552148	58	78.6283	24.5926	91	89.8	1.09535	6.65281	0.707525	0.588775	74	101	2010	1	0	No CHD events	Clinic V2	Most days	2-3days	2 or 3 days in last 7	On most days	No DM	0	0	European	Yes	1	normal											20.3	4		10	5.75	1.75		4	no	2.36538	Yes	V
464273	45		23.5125	87.5	91.6	2.02205	5.83413	0.968775	0.93315	103	163	2009	1	0	No CHD events		not in last 7days	Most days	On most days	Not in last 7 days		0	0	European	Yes	0	>160/95											8	1		7	10.6667	6.66667		4	no	43.1154	Yes	II
425211	61		21.0634	88.7	88.7	1.09535	5.39865	0.83815	0.4819	57	106			0			Most days	Most days	On most days	On most days		0		European	No		normal	0	0	0	1	0	0	0	0	0	neoplasm	15	4		11					no	16.9038		III manual
777083	43	64.4408	20.8236	77.8	80	1.55076	6.30645	1.77628	1.46753	74	108	2010	1	0	No CHD events	Clinic V2	Most days	1day only	On 1 day only	On most days	No DM	0	0	European	Yes	0	normal											11.54	1.5		5	11.6667	4.66667		7	no	0.115385	Yes	II
623324	64		25.7318	88.6	89.2	1.06358	6.87369	4.55503	4.3294	68	113	1999		0	No CHD events		2-3days	Most days	On most days	2 or 3 days in last 7		0	0	European	Yes	0	normal	0	0	0	1	0	0	0	0	0	neoplasm	1	1							no	29.75		II
786602	50		23.3694	81.1	81.1	1.0881	5.952	1.07	0.85	66	94		0	0			Most days	Most days	On most days	On most days		0	1	European	No	1	normal											4.5	1.5		3	4.75	1.75		3	no	7.86538	Yes	III manual
493125	49	68.2628	22.5183	79.5	79.5	1.4322	6.3705	1.26	0.88	85	118	2010	1	0	No CHD events	Clinic V2	Most days	Most days	On most days	On most days	No DM	0	0	European	Yes	0	normal											7.76	1.5		5	7.41667	1.41667		6	no	17.9808	Yes	III non-manual
712900	56		24.6933	88.2	87.4	1.21185	6.36448	2.03752	2.41753	69	110	2010	0	0	No CHD events		Most days	Most days	On most days	On most days		0	1	European	Yes	0	normal											24.6176	2.7688	1.7688	10	6.58333	0.583333		6	no	32.1731	Yes	III manual
591378	57	77.5305	22.6071	79.3	79.3	2.16503	5.00863	0.707525	0.5769	84	134	2009	1	0	No CHD events	Clinic V2	not in last 7days	Most days	On most days	Not in last 7 days	No DM	0	0	European	Yes	0	normal											18.82	5		5				6	no	8.61539	Yes	I
763035	64		28.9924	98.5	100.6	1.7414	8.52964	1.3844	1.1944	82	146			0			2-3days	Most days	On most days	2 or 3 days in last 7		0		European	Unobtainable		>140/90	0	0	0	0	1	0	0	0	0	digestive/GI	17	10		7					no	34.1154		III manual
502440	64		25.0138	90.4	91.1	1.08476	7.63811	1.51503	1.55065	74	115			0			Most days	2-3days	2 or 3 days in last 7	On most days		0		European	No		normal	0	0	0	1	0	0	0	0	0	neoplasm	8.0704	4.0352	0.0352	4					no	0.115385		I
710343	62		36.841	119.5	122.1	0.78822	6.24347	2.79752	2.60753	80	139	1999		0	CHD death first event		not in last 7days	not in last 7days	Not in last 7 days	Not in last 7 days		1	1	European	Yes	0	normal	1	0	0	0	0	0	0	0	1	CHD	8.5	3.5		5					no	19.5		IV
510588	54		22.8181	63.4	64.3	2.8737	8.6769	0.66	0.49	81	122	2010		0	No CHD events		Most days	Most days	On most days	On most days		0	0	European	Yes	1	treated											4.5	3.5		1					no	7.11538		III manual
519212	48	69.9165	20.9709	75.4	75.4	1.87908	5.92066	0.9094	1.01628	68	103	2010	1	0	No CHD events	Clinic V2	1day only	Most days	On most days	On 1 day only	No DM	0	0	European	Yes	0	normal											5.5704	1.5352	0.0352	4	9.66667	4.66667		5	no	5.25	Yes	II
725731	44		19.0147	74.5	77	1.953	5.8776	1.02	0.91	87	149			0			not in last 7days	2-3days	2 or 3 days in last 7	Not in last 7 days		0		European	Unobtainable		>140/90	0	0	0	0	0	1	0	0	0	respiratory	4	4							no	55.1731		III manual
603370	52	72.5804	23.5954	81.8	81.8	1.2555	6.045	0.66	0.67	88	149	2007	1	0	Post-baseline CHD event	Clinic V2	2-3days	Most days	On most days	2 or 3 days in last 7	No DM	0	0	European	Yes	1	>140/90											15.28	1.5		10	11.8605	4.86047	0.1938	7	no	0	No	IV
522479	64		23.0347	62.6	63.9				1.32	58	171	2006		0	Post-baseline CHD event		Most days	2-3days	2 or 3 days in last 7	On most days		0	0	European	Yes	1	>160/95	1	0	0	0	0	0	1	0	1	CHD	6.5326	5.2663	1.2663						no	1.84615		III non-manual
619802	49	68.4928	27.0823	94.5	95.2	1.33894	6.82087	1.6694	1.6219	69	97	2009	1	0	No CHD events	Clinic V2	Most days	Most days	On most days	On most days	No DM	0	0	European	Yes	0	normal											9.26	4		4	17.6667	11.6667		6	no	0	No	IV
569438	47	66.4422	24.4972	81.3	83.3	1.72021	7.45768	1.78815	1.26565	70	106	2010	1	0	No CHD events	Clinic V2	1day only	Most days	On most days	On 1 day only	No DM	0	0	European	Yes	0	normal											7	1		6	10.8333	3.83333		7	no	40.2885	Yes	III manual
749119	40	60.4736	29.0557	99	101	1.13772	5.75016	1.4794	1.37252	80	133	2010	1	0	No CHD events	Clinic V2	Most days	Most days	On most days	On most days	No DM	0	0	European	Yes	0	normal											7	1		6	6.75	1.75		5	no	0.576923	Yes	III manual
591396	56		27.2167	87.2	88.8	1.26481	7.17855	1.39628	1.3369	77	138	1992	1	0	Post-baseline CHD event		Most days	Most days	On most days	On most days		0	0	European	Yes	1	normal											11	4		7	9.83333	3.83333		6	no	20.2885	Yes	III manual
458705	44	64.6626	24.3398	84.7	84.7	1.0323	4.5105	1.36	1.5	73	120	2010	0	0	No CHD events	Clinic V2	Most days	Most days	On most days	On most days	No DM	0	0	European	No	0	normal											12.1792	4.5896	0.5896	7	11.8333	3.83333		8	no	17.9808	Yes	III manual
454030	66		31.5334	110.1	110.3	1.0137	6.2217	2.52	2.42	74	160	1996		0	Post-baseline CHD event		Most days	Most days	On most days	On most days		0	0	European	Yes	1	>160/95	1	0	0	0	0	1	0	0	1	CHD	4	4							no	12.3462		III non-manual
417562	56	76.7693	23.9016	94.3	95.5	1.16949	6.83124	3.91377	3.32002	87	137	2010	1	0	No CHD events	Clinic V2	Most days	Most days	On most days	On most days	Known DM at V2	0	1	European	Yes	1	normal											9	4		5	11.6667	4.66667		7	no	52.6154	Yes	III manual
418319	56	75.5893	28.0628	100.6	99.6	1.09535	7.86958	2.6194	2.27502	72	111	2007	1	0	Post-baseline CHD event	Clinic V2	2-3days	Most days	On most days	2 or 3 days in last 7	No DM	0	0	European	Yes	1	normal											13.0576	2.7688	1.7688	6	5.58333	0.583333		5	no	1.61538	Yes	III manual
642688	55	77.4757	23.8694	82.4	84.6	1.47662	5.72661	0.945025	0.802525	58	98	2011	0	0	No CHD events	Clinic V2	2-3days	Most days	On most days	2 or 3 days in last 7	No DM	0	0	European	No	0	normal											16	10		6	19.4489	13.4489	1.7822	6	no	3	Yes	III non-manual
481239	59	79.0719	24.4921	87.9	88.2	1.19067	3.66146	0.446275	0.3869	70	115	2009	0	0	No CHD events	Clinic V2	Most days	Most days	On most days	On most days	No DM	0	0	European	Yes	1	normal											10	4		6	5.75	1.75		4	no	20.1154	Yes	V
459209	49		27.7173	95.6	95.2	1.5996	6.9192	1.72	1.46	103	143	1994		0	CHD death first event		not in last 7days	Most days	On most days	Not in last 7 days		0	0	European	Yes	0	>160/95	1	0	0	0	0	0	0	0	1	CHD	15	4		11					no	46.0577		III manual
649401	52	72.6598	27.322	97.5	97.9	1.43956	8.56149	1.0044	1.13503	74	125	2010	1	0	No CHD events	Clinic V2	Most days	Most days	On most days	On most days	No DM	0	0	European	Yes	1	normal											8.5	1.5		7	12.6155	5.61553	1.7822	7	no	12.8654	Yes	III manual
598283	47	66.9788	27.9603	76.1	80.2	2.0925	7.8771	0.94	0.7	73	100	2010	0	0	No CHD events	Clinic V2	2-3days	1day only	On 1 day only	2 or 3 days in last 7	No DM	0	0	European	Yes	0	normal											7			7	7.69887	2.69887	1.7822	5	no	0.230769	Yes	II
547699	63		24.2359	88.6	89.2	1.209	7.7283	3.26	2.94	82	142		0	0			Most days	2-3days	2 or 3 days in last 7	On most days		0	0	European	No	0	>140/90											6.5	1.5		5	6.75	1.75		5	no	8.30769	Yes	III manual
434624	56		24.9837	86.2	86.8	1.18008	7.16839	1.39628	1.1469	67	99	1991		0	CHD death first event		Most days	Most days	On most days	On most days		0		European	Unobtainable		normal	1	0	0	0	0	0	0	0	1	CHD	19.78	10		6					no	0		III manual
715118	54		20.9198	64.4	64.8	1.7391	6.7518	0.95	0.62	80	138	2010	1	0	No CHD events		Most days	Most days	On most days	On most days		0	0	European	Yes	0	normal											3.5	1.5		2	12.6667	6.66667		6	no	4.61538	Yes	II
723689	56		26.713	91.1	91.1	1.0602	7.2633	2.37	2.43	79	129	2010	1	0	No CHD events		not in last 7days	2-3days	2 or 3 days in last 7	Not in last 7 days		0	0	European	Yes	0	normal											11.3976	1.9488	0.4488	9	14.8333	8.83333		6	no	3.11538	Yes	III manual
680822	42	63.5647	24.6365	86.4	87.6	1.48722	5.30941	0.992525	0.897525	86	130	2010	1	0	No CHD events	Clinic V2	Most days	Most days	On most days	On most days	No DM	0	0	European	Yes	1	normal											11.2836	5.8918	4.3918	1	9.35213	6.35213	1.7688	3	no	22.6827	Yes	II
444768	60		22.8281	65.7	66.6	2.2599	5.7009	0.66	0.57	70	108	2007		0	No CHD events		Most days	not in last 7days	Not in last 7 days	On most days		0	0	European	Yes	0	normal	0	0	0	1	0	1	0	0	0	neoplasm	3.5	3.5							no	0.173077		IV
559818	55		25.8475	103.6	102.1	1.72021	4.12503	0.778775	1.08753	76	132	2004		0	No CHD events		not in last 7days	Most days	On most days	Not in last 7 days		0	1	European	Yes	1	treated	1	1	0	0	1	0	0	0	0	digestive/GI	10.9576	5.4788	0.4788	5					no	43		II
785027	53	73.7604	24.5799	91.6	92.7		7.12377	4.43628	3.9494	91	157	2005	1	0	Post-baseline CHD event	Clinic V2	not in last 7days	Most days	On most days	Not in last 7 days	No DM	0	0	European	Yes	1	>140/90											11.2342	8.6071	0.1071		7.83333	3.83333		4	no	58.2308	Yes	III manual
704413	66		30.9732	86	91.4	1.5438	6.9192	1.15	1.32	76	118	2010	1	0	No CHD events	Nurse home visit	Most days	Most days	On most days	On most days	Known DM at V2	0	1	European	Yes	0	normal											19	10		9				3	no	3.11538	Yes	III manual
616191	43	63.2745	28.7345	101.5	101.3	1.37072	7.42584	2.2869	2.22752	81	110	2010	0	0	No CHD events	Clinic V2	Most days	not in last 7days	Not in last 7 days	On most days	No DM	0	0	European	Yes	1	normal											11.292	6.016	2.016	2	9.66667	4.66667		5	no	42.25	Yes	II
702728	57	77.8919	23.2626	80.2	81.9	1.37072	6.13185	1.11127	0.98065	72	134	2010	0	0	No CHD events	Clinic V2	2-3days	2-3days	2 or 3 days in last 7	2 or 3 days in last 7	No DM	0	0	European	Yes	1	normal											16.6006	8.8143	1.2663	4	11.4307	6.43067		5	no	5.25	Yes	III manual
627893	46		25.5746	95.5	98.3	1.41308	5.42584	1.77628	1.96627	94	136	1997		0	Post-baseline CHD event		not in last 7days	2-3days	2 or 3 days in last 7	Not in last 7 days		0	0	European	Yes	1	>140/90	1	0	0	0	0	0	1	1	1	CHD	11.5	3.5		8					no	38.5		III manual
702870	41	60.6461	24.0792	90.4	90.3	1.81553	6.76827	0.945025	1.15877	70	116	2009	0	0	No CHD events	Clinic V2	Most days	Most days	On most days	On most days	No DM	0	0	European	Yes	0	normal											8.02	1.5		4	11.4489	6.44887	1.7822	5	no	7.55769	Yes	II
561835	46	68.0849	28.6038	92.9	94	1.59312	6.52222	1.30128	1.39628	95	137	2010	1	0	No CHD events	Clinic V2	Most days	2-3days	2 or 3 days in last 7	On most days	No DM	0	0	European	Yes	1	>160/95											5.5	3.5		2	10.6667	4.66667		6	no	0.923077	Yes	II
710809	57		31.7779	109.9	107.5	1.03181	6.95499	3.3319	3.17753	81	117	2010		0	No CHD events		Most days	Most days	On most days	On most days		0	0	European	Yes	1	normal											9	4		5					no	16.8077		I
592753	63	82.4942	25.8734	96.6	96.7	1.05299	6.84174	1.42002	1.3844	61	99	1999	0	0	Post-baseline CHD event	Clinic V2	Most days	Most days	On most days	On most days	No DM	0	0	European	Yes	1	normal											7.5	3.5		4	5.75	1.75		4	no	0.403846	Yes	IV
458584	65		28.034	100	100.2	1.0602	5.5242	3.57	3.44	81	149	2007		0	CHD death first event		Most days	Most days	On most days	On most days		0	0	European	Yes	0	>140/90	1	0	0	0	0	0	0	0	1	CHD	7.28	3.5							no	0.576923		V
639877	49	70.1027	24.7623	91.4	90.6	1.25422	6.0468	2.91628	2.67878	68	99	2010	0	0	No CHD events	Clinic V2	Most days	2-3days	2 or 3 days in last 7	On most days	No DM	0	0	European	Yes	0	normal											9.5376	5.7688	1.7688	2	12.4489	6.44887	1.7822	6	no	14.25	Yes	II
568878	47	67.5948	19.6166	61.5	61.9	2.0553	6.045	0.79	0.47	77	116	2010	0	0	No CHD events	Clinic V2	Most days	1day only	On 1 day only	On most days	No DM	0	0	European	No	1	normal											2	1		1	10.6667	4.66667		6	no	40	Yes	III non-manual
665136	57	76.9665	24.1232	80.7	81.8	1.25422	7.01191	0.778775	0.636275	77	120	2010	1	0	No CHD events	Clinic V2	Most days	Most days	On most days	On most days	No DM	0	0	European	Yes	1	normal											23.2094	3.9547	2.9547	10	23.3098	16.3098	4.6431	7	no	7.55769	Yes	II
505176	60		29.2142	84.3	84.3	1.9716	6.0078	0.86	0.72	67	128	2009		0	No CHD events		not in last 7days	2-3days	2 or 3 days in last 7	Not in last 7 days		0	0	European	Yes	1	treated											1	1							no	0.288462		III manual
789433	46		26.863	84.5	84.3	1.24363	5.14139	0.5294	0.446275	68	108	2010	1	0	No CHD events		2-3days	Most days	On most days	2 or 3 days in last 7		0	0	European	Yes	0	normal											20.82	4		8		9.66667			no	28.9231	Yes	III manual
732492	52	71.8111	23.9533	86.6	86	1.69903	5.28838	0.7669	0.4819	57	128	2009	1	0	No CHD events	Clinic V2	Most days	Most days	On most days	On most days	No DM	0	0	European	Yes	1	normal											18.56	10		1	35.7506	29.7506	2.8006	6	no	16.1154	Yes	II
687661	51		25.1651	85.5	86.5	1.25422	5.72661	1.34878	1.39628	67	100	2009		0	Post-baseline CHD event		2-3days	Most days	On most days	2 or 3 days in last 7		0	0	European	Yes	1	normal											25.3388	9.9094	5.9094	7					no	0.865385		III manual
731083	59	77.6591	21.7076	83.8	83.8	1.25422	6.90417	1.40815	1.6219	68	115	2008	1	0	No CHD events	Clinic V2	2-3days	Most days	On most days	2 or 3 days in last 7	No DM	0	0	European	Yes	1	normal											8	4		4	10.6667	4.66667		6	no	8.25	Yes	III non-manual
540565	47	68.0493	26.7274	89.1	93.6	1.1811	6.7983	1.53	0.89	79	103	2007	0	0	Post-baseline CHD event	Clinic V2	Most days	1day only	On 1 day only	On most days	No DM	0	0	European	Yes	1	normal											8.6568	2.6984	1.6984	3	13.4673	7.46727	2.8006	6	no	20.0577	Yes	II
512182	61		24.0575	92	92	1.13772	6.01424	6.24127	5.81378	85	143			0			1day only	2-3days	2 or 3 days in last 7	On 1 day only		0		European	No		>140/90	0	0	0	0	1	0	0	0	0	digestive/GI	4	4							no	26.3462		IV
748341	58		23.751	90	91.4	1.5031	6.91639	1.0994	1.18253	78	134	1998		0	No CHD events		Most days	Most days	On most days	On most days		0	0	European	Yes	1	normal	0	0	0	1	0	0	0	0	0	neoplasm	9.5	2.5		7					no	12.1154		III manual
449009	44	64.4162	26.303	87.6	88.4	1.02122	7.0058	7.2744	6.97753	84	114	2010	1	0	No CHD events	Clinic V2	Most days	Most days	On most days	On most days	No DM	0	0	European	Yes	1	normal											10	5		5	11.6667	4.66667		7	no	27.1154	Yes	I
784940	50		26.7376	94.2	94.6	1.25422	6.86353	2.10877	1.97815	79	128	2010	1	0	No CHD events		not in last 7days	2-3days	2 or 3 days in last 7	Not in last 7 days		0	0	European	Yes	1	normal											6	4		2	6.5138	2.5138	0.7638	4	no	14.3654	Yes	II
492427	62		24.1854	90.8	90.8	1.4787	4.464	1.23	1.13	78	111			0			Most days	Most days	On most days	On most days		0		European	No		treated	1	0	0	0	0	1	1	1	0	cerebrovascular disease	5.0112	3.2556	1.7556						no	32.25		III manual
473350	42	63.8111	25.7524	78.9	81.7	1.43426	4.26154	0.88565	0.7669	80	129	2010	1	0	No CHD events	Clinic V2	2-3days	1day only	On 1 day only	2 or 3 days in last 7	No DM	0	0	European	Yes	0	normal											6	1		5	4.83793	0.837933	0.2546	4	no	3.23077	Yes	II
705519	45		30.2635	103	102.5	0.7626	7.2168	3.97	4.07	82	128	2010	1	0	No CHD events		2-3days	2-3days	2 or 3 days in last 7	2 or 3 days in last 7		1	1	European	Yes	1	normal											11	4		7	14.3933	11.3933		3	no	2.48077	Yes	III manual
546183	56		26.9384	105	106.1	1.8473	6.87151	0.98065	1.12315	80	125	1990	1	0	Post-baseline CHD event		Most days	Most days	On most days	On most days		0	0	European	Yes	1	normal											9	4		5	6.5322	3.5322	1.7822	3	no	7.61538	Yes	II
684691	64		23.6543	79.4	79.4	1.94262	3.69292	0.26815	0.232525	58	108	2005		0	No CHD events		not in last 7days	Most days	On most days	Not in last 7 days		0	0	European	Yes	1	normal	1	1	0	0	0	1	1	0	0	other	20.08	10							no	40.0577		III manual
639831	59	77.4921	20.8367	77.7	77.7	1.5996	6.2217	1.14	0.91	78	113	2009	0	0	No CHD events	Clinic V2	Most days	Most days	On most days	On most days	No DM	0	0	European	Yes	0	normal											24.7974	10.3987	6.3987	8	17.9529	11.9529	1.7822	6	no	1.73077	Yes	III manual
755028	59	79.373	17.1419	61.4	62.4	1.674	5.0964	1.22	0.94	94	134	2010	1	0	No CHD events	Clinic V2	Most days	Most days	On most days	On most days	No DM	0	0	European	Yes	1	>140/90											7	4		3	5.58333	0.583333		5	no	0.346154	Yes	II
425972	46	65.4292	24.3531	88.2	88.7	1.21185	4.74254	0.8619	0.826275	74	110	2010	0	0	No CHD events	Clinic V2	Most days	Most days	On most days	On most days	No DM	0	0	European	Yes	0	normal											17.3	5		6	11.6667	4.66667		7	no	18.2308	Yes	IV
595645	51	68.5366	36.4872	99.4	105.1	0.9672	5.0499	3.12	3.08	81	122	2008	0	0	No CHD events	Clinic V2	Most days	Most days	On most days	On most days	Known DM at V2	0	1	European	Yes	1	normal											21.3	10		5			2.8006	6	no	0.173077	Yes	II
711082	48		25.6522	87.4	87.4	1.72021	7.42455	1.26565	1.13503	82	126	2010	1	0	No CHD events		2-3days	Most days	On most days	2 or 3 days in last 7		0	0	European	Yes	1	normal											12.7518	6.8759	1.8759	4	6.5322	3.5322	1.7822	3	no	22.5	Yes	III non-manual
700992	55		24.0062	86.4	86.4	1.6089	7.9236	1.04	0.97	72	108	2003		0	No CHD events		Most days	2-3days	2 or 3 days in last 7	On most days		0	0	European	Yes	0	normal	0	0	0	1	0	0	0	0	0	neoplasm	19.7472	10.6376	0.5896	6					no	0		IV
728968	48		23.2244	88	88.1	1.54017	7.34115	2.98752	2.29877	84	137	2008		0	Post-baseline CHD event		2-3days	2-3days	2 or 3 days in last 7	2 or 3 days in last 7		0	0	European	Yes	1	normal	1	0	0	1	0	1	0	0	1	neoplasm	16.78	5		8					no	41.6154		III manual
791370	47	68.2793	26.326	89.5	90.6	1.0424	7.23479	1.21815	1.08753	67	108	2010	1	0	No CHD events	Clinic V2	2-3days	2-3days	2 or 3 days in last 7	2 or 3 days in last 7	No DM	0	0	European	Yes	1	normal											16.52	4		10	10.75	1.75		9	no	6.86538	Yes	III manual
726093	64		26.3478	98.4	99	1.13772	6.11752	1.30128	1.20627	75	147	2010	0	0	Post-baseline CHD event		2-3days	2-3days	2 or 3 days in last 7	2 or 3 days in last 7		0	0	European	Yes	1	treated											9.0326	2.7663	1.2663	5	5.58333	0.583333		5	no	30	Yes	II
724892	50		19.7833	68.4	70.3	0.978855	5.17577	1.1944	0.921275	89	153		0	0			Most days	2-3days	2 or 3 days in last 7	On most days		0	0	European	No	0	>140/90											7	4		3	16.8333	8.83333		8	no	1.73077	Yes	II
596265	64		23.6195	85.6	86.9	2.15444	5.6878	0.992525	0.826275	71	123	1996		0	No CHD events		2-3days	2-3days	2 or 3 days in last 7	2 or 3 days in last 7		0	0	European	Yes	0	normal	0	0	0	1	0	0	0	0	0	neoplasm	34.0322	8.9701	0.4221	7					no	69.4615		IV
618368	50		22.3602	65.7	66.1	1.80885	5.9427	1.47	1.2	74	118		1	0			2-3days	2-3days	2 or 3 days in last 7	2 or 3 days in last 7		0	0	European	No	0	normal											6	4		2	5.91667	0.916667		5	no	10.75	Yes	III non-manual
632069	54	75.447	22.7267	78.9	80.3	0.978855	5.64899	1.0044	0.88565	79	118	2010	0	0	No CHD events	Clinic V2	Most days	Most days	On most days	On most days	No DM	0	0	European	Yes	1	normal											24.6436	13.0618	3.0618	6	14.4764	8.47643	4.6431	6	no	6	Yes	II
664336	44	63.9644	24.1592	69.9	72.1	1.5903	5.3382	0.62	0.47	68	109	2010	1	0	No CHD events	Clinic V2	Most days	2-3days	2 or 3 days in last 7	On most days	No DM	0	0	European	Yes	1	normal											10.5326	2.2663	1.2663	7	6.68047	1.68047	0.7638	5	no	3.375	Yes	III manual
794295	59	79.5784	25.8219	84.7	84.7	1.33894	7.32752	1.18253	1.23003	60	102	2009	1	0	No CHD events	Clinic V2	not in last 7days	Most days	On most days	Not in last 7 days	No DM	0	0	European	Yes	0	normal											6	1		5	6.41667	1.41667		5	no	5.74038	Yes	III manual
569160	43		26.6679	91.6	93.7	1.26481	4.35856	0.74315	0.74315	72	107	2009		0	No CHD events		Most days	Most days	On most days	On most days		0	0	European	Yes	0	normal	1	1	0	0	0	1	1	0	0	respiratory	9.26	1		7					no	12.2885		III manual
554677	58	77.9713	24.6559	89	90.1	1.42367	6.38638	1.55065	1.69315	75	125	2000	1	0	Post-baseline CHD event	Clinic V2	Most days	2-3days	2 or 3 days in last 7	On most days	No DM	0	0	European	Yes	1	normal											13.828	3.268		3	7.75	1.75		6	no	5.36538	Yes	III non-manual
679646	49		33.6225	116.2	116.3	1.05299	5.89749	2.16815	2.18003	72	121	2006		0	No CHD events		not in last 7days	Most days	On most days	Not in last 7 days		0	0	European	Yes	1	normal	0	0	0	1	0	0	0	0	0	neoplasm	13.52	5		6					no	51		III manual
712940	62	80.7639	27.7951	91.9	93.8	1.72021	5.81258	0.8619	0.9094	78	167	1995	1	0	Post-baseline CHD event	Clinic V2	1day only	Most days	On most days	On 1 day only	No DM	0	0	European	Yes	1	treated											9.5	1.5		8	7.83333	3.83333		4	no	33.75	Yes	III manual
573267	42		27.5388	96.4	95.9	1.06358	4.77011	1.91877	1.89503	71	121	2004		0	No CHD events		Most days	2-3days	2 or 3 days in last 7	On most days		0	0	European	Yes	0	normal	1	1	0	1	0	0	0	0	0	neoplasm	31.1504	17.7232	4.1272	3					no	25.5577		III manual
702066	53	72.7639	29.2708	93.7	97.7	1.10594	6.12801	2.51253	2.37002	79	120	2010	1	0	No CHD events	Clinic V2	Most days	1day only	On 1 day only	On most days	Known DM at V2	0	1	European	Yes	1	normal											11	1		10	3.91667	0.916667		3	no	0.865385	Yes	V
412873	57		23.4396	88.4	88.4	0.9672	7.4121	2.93	2.86	73	122	1990		0	Post-baseline CHD event		Most days	Most days	On most days	On most days		0	0	European	Yes	0	normal	1	0	0	0	0	1	1	1	1	respiratory	4	4							no	0		III non-manual
737622	40		27.2078	87.5	87.5	1.02122	6.40623	3.9969	3.7594	80	127	2010	0	0	No CHD events		1day only	Most days	On most days	On 1 day only		1	1	European	Yes	1	normal											16.9094	6.9547	2.9547	7	18.3098	11.3098	4.6431	7	no	50.5	Yes	II
631595	50	70.5873	21.8276	71.4	71.4	1.5159	4.6779	0.58	0.47	77	123	2006	1	0	Post-baseline CHD event	Clinic V2	2-3days	Most days	On most days	2 or 3 days in last 7	No DM	0	0	European	Yes	1	normal											4.5376	2.7688	1.7688		9.60213	5.60213	1.7688	4	no	1.96154	Yes	I
467372	44	62.7926	22.6508	86.6	86.6	1.0424	5.34936	2.12065	2.4294	75	112	2008	1	0	No CHD events	Clinic V2	Most days	Most days	On most days	On most days	No DM	0	0	European	Yes	0	normal											18.52	4		12	8.75	1.75		7	no	0.75	Yes	III manual
746038	62	81.6537	24.3599	85.8	85.8	1.40249	5.53228	1.91877	1.61003	104	150	2009	1	0	No CHD events	Clinic V2	Most days	Most days	On most days	On most days	No DM	0	0	European	Yes	1	>160/95											13.276	13.276			18.9267	12.9267		6	no	43	Yes	II
612429	42	62.1355	20.1542	74.7	74.7	1.64608	6.64835	0.9569	1.0044	79	118	2009	0	0	No CHD events	Clinic V2	not in last 7days	2-3days	2 or 3 days in last 7	Not in last 7 days	No DM	0	0	European	Yes	0	normal											6	5		1	17.6667	9.66667		8	no	46.1731	Yes	III non-manual
796012	51		31.2347	100	100	1.30717	7.87086	0.8619	0.98065	67	119	2004		0	CHD death first event		1day only	2-3days	2 or 3 days in last 7	On 1 day only		0		European	No		normal	1	1	0	0	0	0	0	0	1	CHD	11	1		10					no	1.61538		V
713494	51	71.1075	19.3734	74.3	74.3	1.59312	4.57461	0.7669	0.60065	78	140	2010	1	0	No CHD events	Clinic V2	2-3days	Most days	On most days	2 or 3 days in last 7	No DM	0	0	European	Yes	1	normal											22.2856	9.8828	5.8828	4	9.66667	4.66667		5	no	9.80769	Yes	II
660981	44	62.6393	28.6319	102	102	1.1532	5.7939	3.39	3.79	89	124	2009	1	0	No CHD events	Clinic V2	2-3days	Most days	On most days	2 or 3 days in last 7	No DM	0	0	European	Yes	0	normal											5	5			9.66667	4.66667		5	no	77.2308	Yes	III non-manual
750428	50	69.4784	36.1926	105.4	106.7	1.0416	7.1703	4.11	2.08	92	151	2010	1	0	No CHD events	Clinic V2	1day only	2-3days	2 or 3 days in last 7	On 1 day only	Known DM at V2	0	1	European	Yes	1	>140/90											4.3584	2.1792	1.1792	1		1.17293	0.5896		no	4.61538	Yes	III non-manual
601334	46		26.0006	87.9	90.2	1.33894	6.8424	1.4794	1.50315	79	119		1	0			not in last 7days	Most days	On most days	Not in last 7 days		0	0	European	No	0	normal	0	0	0	1	0	0	0	0	0	neoplasm	21.78	10		8	11.6667	4.66667		7	no	19.6442	Yes	III manual
632743	51		20.914	75.4	75.4	1.4415	4.836	1.03	0.86	96	162			0			1day only	not in last 7days	Not in last 7 days	On 1 day only		0		European	Unobtainable		>160/95	0	0	0	0	0	1	0	0	0	respiratory	6	1		5					no	42.3654		III non-manual
438641	51		24.1758	89.9	89.9	1.48722	5.82364	1.74065	1.70502	87	121		0	0			not in last 7days	2-3days	2 or 3 days in last 7	Not in last 7 days		0	0	European	No	1	normal											6	4		2	11.6667	4.66667		7	no	20	Yes	III non-manual
603512	56		23.9624	87	87	1.58253	4.83399	0.7194	0.683775	77	117		0	0			Most days	Most days	On most days	On most days		0	0	European	No	0	normal											5.5	1.5		4	8.75	1.75		7	no	4.55769	Yes	I
533550	61		32.8017	117.1	117.1	1.01063	5.82319	1.58627		82	137	2003		0	No CHD events		not in last 7days	1day only	On 1 day only	Not in last 7 days		1	1	European	Yes	1	normal	1	0	0	0	0	1	0	1	0	cerebrovascular disease	33.6526	6.2663	1.2663	11					yes	14.1154		III manual
659426	62		28.2294	103.4	103.1	1.3919	4.73205	1.06377	1.20627	82	133	2011		0	No CHD events		2-3days	2-3days	2 or 3 days in last 7	2 or 3 days in last 7		0	0	European	Yes	1	treated	1	1	0	1	0	0	0	1	0	neoplasm	7	1		6					no	26		III manual
718878	53	72.9144	29.0179	95.1	95.1	1.10594	6.6843	1.30128	1.49127	86	130	2010	1	0	No CHD events	Clinic V2	Most days	Most days	On most days	On most days	Known DM at V2	0	1	European	Yes	1	normal											18.0438	7.0219	3.0219	8	15.6667	9.66667		6	no	21.75	Yes	III manual
782944	50		25.2586	94.3	94.8	1.25422	5.84442	2.58378	2.37002	105	134		0	0			Most days	Most days	On most days	On most days		0	0	European	No	0	>160/95											3.5	1.5		2	11.4489	6.44887	1.7822	5	no	13.75	Yes	II
730597	52		22.0987	82.3	82.3	0.9858	4.5756	0.94	0.85	65	103	2007		0	No CHD events		Most days	2-3days	2 or 3 days in last 7	On most days		0	0	European	Yes	0	normal	0	0	0	0	0	1	1	0	0	other	1	1							no	2.30769		III manual
543556	42		26.9704	93.8	94.4	0.830583	6.04608	2.82127	3.0469	65	111	1998		0	No CHD events		1day only	1day only	On 1 day only	On 1 day only		0	0	European	Yes	0	normal	0	0	0	1	0	0	0	0	0	neoplasm	30.7976	4.4488	0.4488	7					no	1.125		IV
587065	43		21.2881	76.7	76.8	1.97439	6.73596	1.1469	0.93315	74	110	2010		0	No CHD events	Nurse home visit	Most days	Most days	On most days	On most days	No DM	0	0	European	Yes	0	normal											12	4		8					no	33.5		IV
470685	53		24.2248	64.4	71.2	2.0646	7.6632	0.73	0.75	76	112	2010	0	0	No CHD events		Most days	Most days	On most days	On most days		0	0	European	Yes	0	normal											14.3	4		4	11.6667	4.66667		7	no	0.115385	Yes	II
621545	51	70.7817	31.3256	103.2	103.6	1.1904	7.533	1.45	1.62	84	160	2010	0	0	No CHD events	Clinic V2	not in last 7days	Most days	On most days	Not in last 7 days	No DM	0	0	European	Yes	1	>160/95											7.5	1.5		6	3.75	1.75		2	no	50.6154	Yes	III manual
540878	58		26.9308	87.6	87.6	1.3671	6.3798	2.78	2.38	85	154		1	0			Most days	Most days	On most days	On most days		0	0	European	No	1	>140/90											12	4		8	10.8333	3.83333		7	no	8.55769	Yes	III non-manual
795078	57		29.1864	97.4	97.6	1.08476	6.25055	1.61003	2.39377	81	120	1998		0	CHD death first event		Most days	Most days	On most days	On most days		0	0	European	Yes	0	normal	1	1	0	0	0	0	0	0	1	CHD	23.0768	10.2584	1.2584	4					no	16		II
746856	53	72.4682	25.0327	89.2	89.4	1.16949	7.25108	1.8594	1.8119	75	138	1996	1	0	Post-baseline CHD event	Clinic V2	Most days	Most days	On most days	On most days	New DM	0	1	European	Yes	1	normal											8.5	3.5		5	9.66667	4.66667		5	no	3.11538	Yes	I
443132	64		21.8602	84.5	87.7	1.78376	5.60321	1.3369	1.04002	77	115			0			2-3days	2-3days	2 or 3 days in last 7	2 or 3 days in last 7		0		European	Unobtainable		normal	0	0	0	1	0	0	0	0	0	neoplasm	9	4		5					no	26.8654		IV
691729	47		33.2531	111.2	111.4	0.947082	5.6746	1.21815	1.46753	84	132	2010	1	0	No CHD events		Most days	2-3days	2 or 3 days in last 7	On most days		0	1	European	Yes	1	normal											10.512	2.512		8	4.58333	0.583333		4	no	1.09615	Yes	II
590141	58		23.1568	87.5	87.5	1.5438	6.3612	1.02	1.02	92	125	2009		0	No CHD events		not in last 7days	Most days	On most days	Not in last 7 days		0	0	European	Yes	1	>140/90											14	4		10					no	13.1731		III manual
519814	63		24.5261	74.6	79.3	1.4508	6.0729	1.44	1.61	71	145	2002		0	No CHD events		Most days	Most days	On most days	On most days		0	0	European	Yes	1	>140/90	0	0	0	0	1	0	0	0	0	digestive/GI	13	5		8					no	0		III manual
427821	53		25.1382	87.2	87.4	1.63549	6.10501	0.74315	0.6719	81	118	2010	1	0	No CHD events		Most days	2-3days	2 or 3 days in last 7	On most days		0	0	European	Yes	0	normal											21.5462	9.6431	4.6431	6	6.75	1.75		5	no	44.7404	Yes	III non-manual
622222	44		36.5656	116	116	0.6324	6.9378	5.5	5.41	88	137	2001		0	Post-baseline CHD event		2-3days	Most days	On most days	2 or 3 days in last 7		0	0	European	Yes	1	normal	0	0	0	1	0	0	0	0	0	neoplasm	4	1		3					no	27.7308		II
789570	46		20.472	62.5	63.5	1.2648	4.6128	0.94	0.79	65	104		0	0			Most days	Most days	On most days	On most days		0	1	European	No	1	normal											10	4		6	15.6667	11.6667		4	no	3.17308	Yes	III non-manual
710086	52		24.2485	88.5	88.5	1.7112	6.8913	0.88	0.69	84	114	2010	0	0	No CHD events		Most days	Most days	On most days	On most days		0	0	European	Yes	0	normal											9	1		8	5.75	1.75		4	no	15.6731	Yes	III manual
558448	60		24.7947	88.4	87.6	1.00533	6.96769	1.0994	0.88565	54	106	2010	1	0	No CHD events		Most days	2-3days	2 or 3 days in last 7	On most days		0	0	European	Yes	0	normal											15	4		11	5.58333	0.583333		5	no	7.55769	Yes	III manual
667515	47	67.6441	26.3993	90.4	92.2	1.11654	4.92104	1.3369	1.26565	51	89	2010	1	0	No CHD events	Clinic V2	Most days	Most days	On most days	On most days	No DM	0	0	European	Yes	0	normal											7	1		6	4.58333	0.583333		4	no	0	No	III manual
763480	53		21.1784	79.2	79.2	1.36012	4.858	0.660025	0.50565	82	135	1996		0	No CHD events		2-3days	2-3days	2 or 3 days in last 7	2 or 3 days in last 7		0	0	European	Yes	0	normal	1	1	0	0	0	1	0	0	0	other circ	11	4		7					no	0.115385		IV
702219	48	67.332	27.441	95.6	95.6	0.872946	6.85224	2.03752	2.2869	81	114	2000	1	0	Post-baseline CHD event	Clinic V2	2-3days	2-3days	2 or 3 days in last 7	2 or 3 days in last 7	Known DM at V2	0	1	European	Yes	1	normal											7.26	4		2	9.83333	3.83333		6	no	0	No	III non-manual
451564	61		18.8815	72.1	72.8	1.44485	4.61325	0.660025	0.79065	65	116	1996		0	No CHD events		1day only	2-3days	2 or 3 days in last 7	On 1 day only		0	0	European	Yes	0	normal	0	0	0	1	0	0	0	0	0	neoplasm	7.5	3.5		4					no	40.2885		III manual
646129	52		25.5593	86.8	86.8	1.65667	6.8424	1.04002	1.20627	99	146	2010	0	0	No CHD events		Most days	2-3days	2 or 3 days in last 7	On most days		0	0	European	Yes	1	>160/95											3.76	1.5		1	9.66667	4.66667		5	no	18.2308	Yes	II
521244	64		20.868	57.5	61.4	2.7435	6.3054	0.69	0.48	65	111	2010		0	No CHD events		Most days	Most days	On most days	On most days		0	0	European	Yes	0	normal	0	0	0	0	0	0	1	0	0	other	7	4		3					no	6.75		III non-manual
414297	41	62.8036	20.9475	80.3	82.4	1.3919	6.0468	1.36065	1.27752	77	113	2010	0	0	No CHD events	Clinic V2	not in last 7days	2-3days	2 or 3 days in last 7	Not in last 7 days	No DM	0	0	European	Yes	0	normal											11.52	4		5	19.3098	14.3098	4.6431	5	no	13.75	Yes	I
733050	64	83.1622	26.3059	94.7	94.7	1.1067	5.4219	0.81	0.93	83	118	2009	1	0	No CHD events	Clinic V2	1day only	Most days	On most days	On 1 day only	No DM	0	0	European	Yes	1	normal											6.922	3.331	2.331		9.37137	4.37137	2.9547	5	no	40.75	Yes	III manual
526450	43		20.8414	75.1	75.1	2.04853	5.01833	0.6244	1.08753	54	110	2003		0	No CHD events		2-3days	1day only	On 1 day only	2 or 3 days in last 7		0	0	European	Yes	0	normal	0	0	0	0	0	0	1	0	0	other	11	1		10					no	0		V
743597	56		33.2127	111	111.1	1.05299	5.78483	2.20377	2.35815	87	118			0			Most days	Most days	On most days	On most days		0		European	No		treated	1	1	0	0	0	0	1	0	0	other circ	10.3	4							no	15		II
647941	54	75.8138	26.0283	84.6	85.7	2.55689	6.92972	0.98065	0.98065	83	125	2010	1	0	No CHD events	Clinic V2	1day only	Most days	On most days	On 1 day only	No DM	0	0	European	Yes	0	normal											6.5	1.5		5	5.75	1.75		4	no	6.80769	Yes	III manual
584608	61		29.2086	79.6	85.2	1.3764	8.1096	2.12	1.92	82	124	2010	1	0	No CHD events		Most days	2-3days	2 or 3 days in last 7	On most days		0	0	European	Yes	1	normal											4.5	1.5		3	4.75	1.75		3	no	0.75	Yes	III non-manual
517084	45	67.1485	23.6863	84	87	1.13772	8.0358	3.01128	2.89252	65	98	2010	1	0	No CHD events	Clinic V2	1day only	Most days	On most days	On 1 day only	Known DM at V2	0	1	European	Yes	1	normal											6.2142	1.1071	0.1071	5	15.3931	6.3931	4.6431	9	no	31.5	Yes	II
652128	50	69.8398	27.1297	81.9	82.8	1.5159	6.5751	2.08	1.69	73	121	2010	1	0	No CHD events	Clinic V2	Most days	Most days	On most days	On most days	No DM	0	0	European	Yes	0	normal											8	4		4	10.6667	4.66667		6	no	6.75	Yes	III non-manual
646760	65		23.3965	81.6	82.7	1.64608	6.32493	1.01628	0.850025	62	118	1998		0	No CHD events		1day only	1day only	On 1 day only	On 1 day only		0	0	European	Yes	0	normal	0	0	0	1	0	0	0	0	0	neoplasm	1	1							no	31.5		II
439067	57	79.0445	23.6778	83	83	1.67785	6.16323	0.731275	0.6719	68	108	2010	0	0	No CHD events	Clinic V2	Most days	Most days	On most days	On most days	No DM	0	0	European	Yes	0	normal											6.76	1.5		4	10.6667	4.66667		6	no	10.5	Yes	II
796220	63		24.2546	88.4	88.4	1.03181	5.63929	1.45565	1.2419	85	127	2000	1	0	Post-baseline CHD event		2-3days	Most days	On most days	2 or 3 days in last 7		0	0	European	Yes	1	normal											14.7862	6.1431	4.6431	4	11.1431	8.1431	4.6431	3	no	6.92308	Yes	I
682044	60	79.7892	25.8926	77.3	77.9	1.953	6.7146	1.21	0.92	90	164	2010	1	0	No CHD events	Clinic V2	Most days	Most days	On most days	On most days	New DM	0	1	European	Yes	1	treated											6.6012	3.8006	2.8006		7.89547	1.89547	0.4788	6	no	0.173077	Yes	III manual
430454	52	70.8419	27.0851	91.3	91.3	0.9021	4.5198	1.49	1.28	71	107	2009	1	0	No CHD events	Clinic V2	Most days	Most days	On most days	On most days	No DM	0	0	European	Yes	0	normal											13	4		9	8.75	1.75		7	no	20.1154	Yes	II
590123	48	70.2642	24.7252	84.2	85.2	1.65667	8.0164	1.37252	1.39628	80	121	2010	1	0	No CHD events	Clinic V2	Most days	Most days	On most days	On most days	No DM	0	0	European	Yes	0	normal											6.5326	2.2663	1.2663	3	14.7939	8.79387	4.1272	6	no	16.25	Yes	II
485097	53	75.3621	22.6404	75.8	75.8	0.724675	6.95883	1.1944	0.9094	60	128	2010	1	0	No CHD events	Clinic V2	Most days	Most days	On most days	On most days	No DM	0	0	European	No	0	normal											7.2468	2.8734	1.3734	3	17.3098	9.30977	4.6431	8	no	3.05769	Yes	II
414514	57		22.8702	81.5	83.7	1.43426	4.40667	0.79065	0.755025	68	113	2004		0	No CHD events		Most days	Most days	On most days	On most days		0	0	European	Yes	1	normal	1	1	0	0	0	1	0	0	0	respiratory	11.26	4		6					no	0		IV
651053	56		21.1581	80.1	83.7	0.8649	5.3847	1.66	1.79	65	125	2010	0	0	No CHD events		2-3days	2-3days	2 or 3 days in last 7	2 or 3 days in last 7		0	0	European	Yes	0	normal											13.1568	2.5684	1.0684	7	9.5322	3.5322	1.7822	6	no	6.98077	Yes	III manual
656666	59		24.9314	92.4	92.4	0.555221	5.77513	1.2894	1.11127	71	144	2002		0	No CHD events		Most days	Most days	On most days	On most days		0	0	European	Yes	1	>140/90	0	0	0	0	1	0	0	0	0	digestive/GI	19.9712	10.4856	6.4856	3					no	1.67308		III manual
440232	64		34.3515	114.9	114.9	1.0323	4.8732	1.15	1.07	81	145	2000		0	No CHD events		Most days	Most days	On most days	On most days		0	0	European	Yes	1	>140/90	0	0	0	1	0	0	1	0	0	neoplasm	1	1							no	0.230769		III manual
740945	51	72.4545	26.2881	92.8	93.3	1.78376	6.74657	0.992525	0.897525	79	125	2010	0	0	No CHD events	Clinic V2	1day only	2-3days	2 or 3 days in last 7	On 1 day only	No DM	0	0	European	Yes	1	normal											5	1		4	9.58333	2.58333		7	no	27.5	Yes	II
625275	45		27.7801	91.8	93.6	0.883537	5.99828	2.10877	2.32253	57	95	2001		0	Post-baseline CHD event		2-3days	Most days	On most days	2 or 3 days in last 7		0	0	European	Yes	1	normal	1	0	0	0	0	0	1	0	1	CHD	32.7294	12.9547	2.9547	8					no	0.288462		III manual
554597	49	69.4593	20.1727	70.3	70.6	1.6833	6.5472	2.27	1.84	53	88	2010	1	0	No CHD events	Clinic V2	not in last 7days	1day only	On 1 day only	Not in last 7 days	No DM	0	0	European	Yes	0	normal											21.3	10		5	10.6667	4.66667		6	no	13.0577	Yes	II
757582	46	65.3251	22.6939	83.2	83.2	1.023	5.9334	2.06	2	80	123	2009	1	0	No CHD events	Clinic V2	not in last 7days	Most days	On most days	Not in last 7 days	No DM	0	0	European	Yes	1	normal											19	9		10	11.5833	2.58333		9	no	28.2308	Yes	IV
601852	44	63.4524	22.769	70.3	75.4	1.3113	4.1478	1.35	1.16	66	99	2010	1	0	No CHD events	Clinic V2	Most days	2-3days	2 or 3 days in last 7	On most days	No DM	0	0	European	Yes	1	normal											4.7118	2.8559	1.8559		11.7047	4.7047	2.9547	7	no	4.61538	Yes	II
665324	47		26.2377	93.1	94.4	1.19067	6.4446	2.03752	1.84753	76	123	2010	1	0	No CHD events		not in last 7days	2-3days	2 or 3 days in last 7	Not in last 7 days		0	0	European	Yes	1	normal											7.9994	4.2497	0.7497	3	7.75	1.75		6	no	40.1154	Yes	III manual
436854	44	64.1807	24.5544	69.8	72.4	1.4694	4.929	0.92	0.79	66	104	2010	1	0	No CHD events	Clinic V2	not in last 7days	2-3days	2 or 3 days in last 7	Not in last 7 days	No DM	0	0	European	Yes	0	normal											12.0876	2.2938	0.7938	9	15.4673	7.46727	2.8006	8	no	3.92308	Yes	III manual
752691	57		28.988	105.5	105.5	0.9114	6.7704	3.12	2.98	74	126	2009	1	0	No CHD events		not in last 7days	2-3days	2 or 3 days in last 7	Not in last 7 days		0	0	European	Yes	0	normal											19	9		10	12.6667	4.66667		8	no	0.0576923	No	III manual
655190	45		28.4711	96.2	98	1.48722	5.61357	1.5744	1.64565	69	112	2010		0	No CHD events		Most days	Most days	On most days	On most days		0	0	European	Yes	0	normal											31.4212	12.8006	2.8006	7					no	17.4231		IV
740293	54		22.5316	72.2	73.5	1.5717	6.8169	1.3	1.21	68	111	2009	1	0	No CHD events		Most days	1day only	On 1 day only	On most days		0	0	European	Yes	0	normal											6.5	1.5		5			0.0152	4	no	0.173077	Yes	II
433899	48		28.3418	96.3	95.9	0.54463	5.57293	1.25378	1.08753	64	112	2010		0	No CHD events		Most days	2-3days	2 or 3 days in last 7	On most days		0	0	European	Yes	1	normal											8.5	3.5		5					no	0.0576923		III manual
549463	53		24.1828	85	85.6	1.43426	7.1605	1.0994	1.32502	95	132	1992		0	CHD death first event		not in last 7days	not in last 7days	Not in last 7 days	Not in last 7 days		0		European	Unobtainable		>160/95	1	1	0	0	0	0	0	0	1	CHD	9.5	2.5		7					no	34.75		III manual
431415	58		23.4498	83.9	83.9	0.9021	3.7014	0.65	0.53	61	91	1998		0	No CHD events		Most days	Most days	On most days	On most days		0	0	European	Yes	0	normal	0	0	0	1	0	0	1	0	0	neoplasm	1	1							no	15		III manual
584628	56		24.5959	89.1	89.1	1.3392	7.5144	1.41	1.23	48	96			0			2-3days	Most days	On most days	2 or 3 days in last 7		0		European	No		normal	0	0	0	1	0	0	0	0	0	neoplasm	1	1							no	0		III manual
768608	46		25.4412	90	90	1.10594	6.19233	2.03752	0.755025	79	122	2010	0	0	No CHD events		2-3days	2-3days	2 or 3 days in last 7	2 or 3 days in last 7		0	0	European	Yes	1	normal											8.5376	2.7688	1.7688	4	8.01	3.01		5	no	8.25	Yes	II
424863	64		24.0715	68.6	73.7	1.5531	4.5756	0.79	0.51	67	127		0	0			Most days	Most days	On most days	On most days		0	0	European	No	0	normal											1	1			3.58333	0.583333		3	no	0.0576923	Yes	III non-manual
460865	44		39.5866	111.2	116.9	1.302	6.7518	1.5	1.56	88	115	2010		0	No CHD events		2-3days	Most days	On most days	2 or 3 days in last 7		0	1	European	Yes	1	normal											8	5		3					no	10.5		III non-manual
694449	62		35.5043	113.6	112.6	1.1589	5.97941	2.78565	2.77378	77	133	1998		0	No CHD events		1day only	1day only	On 1 day only	On 1 day only		0	0	European	Yes	1	normal	0	0	0	1	0	0	0	0	0	neoplasm	1	1							no	18.5577		III manual
751277	42		27.4371	91.8	92	0.925901	5.49375	2.53627	2.39377	92	138	2010	1	0	No CHD events		Most days	1day only	On 1 day only	On most days		0	0	European	Yes	1	>140/90											12.78	5		4	14.6572	9.6572	4.1272	5	no	7.73077	Yes	II
498982	61		35.1608	119.2	119.7	1.56135	6.07553	2.77378	2.65503	50	100	2009		0	Post-baseline CHD event		Most days	Most days	On most days	On most days		0	1	European	Yes	1	normal	0	0	0	1	0	0	0	0	0	neoplasm	13.0326	3.7663	1.2663	8					no	16.9038		V
623710	41		28.048	74.2	75	2.0367	6.6867	1.09		73	109	2010	1	0	No CHD events		Most days	2-3days	2 or 3 days in last 7	On most days		1	1	European	Yes	0	normal											18.828	3.268		8	4.91667	0.916667		4	yes	3.86538	Yes	II
532732	48		26.8717	87.8	87.8	1.40249	5.56167	1.2419	1.49127	75	117	2010	0	0	No CHD events		Most days	Most days	On most days	On most days		0	0	European	Yes	0	normal											11.6992	5.5896	0.5896	3	8.58333	2.58333		6	no	8.30769	Yes	II
678286	48	69.4867	24.5515	82.2	83.5	1.66726	6.03022	1.0994	0.826275	75	134	2010	0	0	No CHD events	Clinic V2	Most days	Most days	On most days	On most days	No DM	0	0	European	Yes	0	normal											17.622	3.801	2.301	9	9.8588	2.8588	1.1088	7	no	15.5	Yes	III manual
759909	46		32.8079	109.8	109.8	1.2754	7.37604	1.64565	1.9544	86	124	2010	1	0	No CHD events		2-3days	Most days	On most days	2 or 3 days in last 7		0	0	European	Yes	1	normal											7.7392	4.3696	0.3696	3	8.75	1.75		7	no	9.23077	Yes	II
605602	41		22.2345	82.4	82.8	1.40249	5.99301	2.08503	2.37002	77	123	2009	0	0	No CHD events		not in last 7days	not in last 7days	Not in last 7 days	Not in last 7 days		0	0	European	Yes	1	normal											7	1		6	6.75	1.75		5	no	31.9615	Yes	III non-manual
751801	55	76.501	18.567	68.1	69.5	1.4322	4.6593	0.68	0.47	66	119	2010	1	0	No CHD events	Clinic V2	2-3days	Most days	On most days	2 or 3 days in last 7	No DM	0	0	European	Yes	0	normal											30.7574	14.6287	11.1287	5	16.7731	11.7731	0.1064	5	no	0.865385	No	II
614175	56		24.645	97.8	96.9	1.37072	7.93056	3.3794	3.15377	87	130			0			2-3days	Most days	On most days	2 or 3 days in last 7		0		European	No		treated	0	0	0	1	0	0	0	0	0	neoplasm	6	4		2					no	36.7885		II
563948	41		29.5616	90.3	92.9	1.01063	5.58309	1.51503	1.53877	67	114	2010		0	No CHD events		Most days	Most days	On most days	On most days		0	0	European	Yes	1	normal											28.0044	11.8522	1.8522	8					no	3.23077		III manual
470957	50		26.8802	91.8	91.8	1.20126	5.37732	1.3369	1.23003	64	94			0			Most days	2-3days	2 or 3 days in last 7	On most days		0		European	Unobtainable		normal	1	1	0	0	0	0	1	0	0	other	8.2142	4.1071	0.1071	4					no	10.1154		II
476536	61	81.7522	24.8237	77.6	77.4	1.46603	5.53228	1.0044	0.88565	65	99	2010	0	0	No CHD events	Clinic V2	not in last 7days	2-3days	2 or 3 days in last 7	Not in last 7 days	No DM	0	0	European	Yes	0	normal											6.5	1.5		5	3.58333	0.583333		3	no	12.75	Yes	III manual
407840	41	60.9966	28.9992	97.2	97.2	0.8928	7.2726	3.59	3.35	84	115	2010	1	0	No CHD events	Clinic V2	Most days	Most days	On most days	On most days	Known DM at V2	0	1	European	Yes	0	normal											8.5	2.5		6	11.8333	3.83333		8	no	15.7308	Yes	II
469435	45	65.3771	32.2896	101.1	103.2	1.24363	5.2997	1.27752	1.6219	82	120	2009	1	0	No CHD events	Clinic V2	Most days	2-3days	2 or 3 days in last 7	On most days	No DM	0	0	European	Yes	0	normal											9.0376	3.2688	1.7688	4	15.3098	9.30977	4.6431	6	no	10.8462	Yes	I
490918	54		23.3747	87.5	89.2	1.2369	6.6402	1.36	1.32	85	123	2009		0	No CHD events		2-3days	2-3days	2 or 3 days in last 7	2 or 3 days in last 7		0	0	European	Yes	1	normal	0	0	0	1	0	1	0	0	0	neoplasm	8	4		4					no	0.288462		III non-manual
788931	52	72.9391	29.9399	107.3	109.5	1.3113	6.6216	2.46	2.13	121	169		1	0	Post-baseline CHD event	Clinic V2	1day only	2-3days	2 or 3 days in last 7	On 1 day only	No DM	0	0	European	Yes	1	>160/95	1	1	0	0	0	1	1	0	1	respiratory	9	1		8	5.75	1.75		4	no	39.25	Yes	III manual
584674	44		29.8293	100.3	100.3	1.4787	5.7381	1.56	1.18	80	128		0	0			2-3days	Most days	On most days	2 or 3 days in last 7		0	0	European	No	0	normal											14.8	1.5		7	8.58333	2.58333		6	no	28.8654	Yes	III manual
773912	41	61.7933	23.9189	82	86.5	1.58783	4.06031	0.731275	0.493775	58	111	2011	1	0	No CHD events	Clinic V2	1day only	Most days	On most days	On 1 day only	No DM	0	0	European	Yes	0	normal											4.5	1.5		3	5.91667	0.916667		5	no	0	Yes	I
592457	53		25.6264	91.8	91.8	1.0424	5.64406	1.64565	1.61003	63	117	2001		0	No CHD events		1day only	Most days	On most days	On 1 day only		0	0	European	Yes	0	normal	1	0	0	0	0	0	0	1	0	cerebrovascular disease	21.4294	7.9547	2.9547	8					no	10.3462		III manual
711969	45		23.7402	89	89	1.25422	5.21238	0.79065	1.99003	62	101	2008		0	No CHD events		Most days	Most days	On most days	On most days		0	1	European	Yes	0	normal	0	0	0	1	0	0	0	0	0	neoplasm	13.8486	5.0443	3.5443	4					no	32.0577		II
739566	54	74.4695	27.0975	89.4	91.1	1.11654	8.59333	3.20128	3.15377	73	110	2010	1	0	No CHD events	Clinic V2	Most days	Most days	On most days	On most days	No DM	0	0	European	Yes	0	normal											7.5	1.5		6	10.3655	4.36553	1.7822	6	no	28.75	Yes	III manual
622498	44		25.2555	94.5	95.9	1.26481	5.7152	5.20815	6.34815	104	151	2010	1	0	No CHD events		not in last 7days	2-3days	2 or 3 days in last 7	Not in last 7 days		0	0	European	Yes	1	>160/95											11.52	4		5	6.75	1.75		5	no	40.0577	Yes	IV
504707	50	70.1136	23.6465	84.5	86.4	0.8091	6.0543	2.22	2.48	64	115	1991	1	0	Post-baseline CHD event	Clinic V2	Most days	2-3days	2 or 3 days in last 7	On most days	No DM	0	0	European	Yes	1	normal											5.7646	1.6323	0.1323	4	6.83333	3.83333		3	no	3.98077	Yes	III non-manual
779295	44		24.9269	81.6	82.6		7.36633	2.08503		72	116		1	0			Most days	Most days	On most days	On most days		1	1	European	No	0	normal											12.2862	5.6431	4.6431	2		5.53803	2.9547		yes	23	Yes	II
775542	65		21.543	83.4	83.4	1.4322	5.2824	0.86	0.74	82	153	2001		0	No CHD events		Most days	Most days	On most days	On most days		0	0	European	Yes	0	>140/90	0	0	0	1	0	0	0	0	0	neoplasm	9	9							no	0.230769		III manual
751920	48	67.8385	21.9774	79.5	80.1	1.51899	5.25685	0.79065	0.873775	71	124	2009	0	0	No CHD events	Clinic V2	2-3days	Most days	On most days	2 or 3 days in last 7	No DM	0	0	European	Yes	0	normal											15	9		6	9.66667	4.66667		5	no	0.173077	Yes	III manual
735077	57	76.7064	20.9546	71.9	75.1	1.3764	6.2124	0.74	0.63	74	115	2010	1	0	No CHD events	Clinic V2	not in last 7days	2-3days	2 or 3 days in last 7	Not in last 7 days	No DM	0	0	European	Yes	0	normal											26.56	9		10	9.58333	2.58333		7	no	0.115385	Yes	III manual
755461	50		35.5232	116.6	119	0.894128	5.52974	1.25378	1.31315	96	137	2006		0	No CHD events		Most days	Most days	On most days	On most days		0	0	European	Yes	1	treated	0	0	0	0	0	1	0	0	0	respiratory	13	5		8					no	3.11538		III manual
697545	52		25.6948	79.1	79.6	1.5066	5.5986	1.03	0.86	91	141	2005		0	No CHD events		Most days	Most days	On most days	On most days		0	0	European	Yes	1	>140/90	1	0	0	0	0	0	0	1	0	cerebrovascular disease	6.5	3.5		3					no	43.1154		III non-manual
553616	60		22.68	80.6	81.5	1.08476	6.98868	1.72878	1.7644	74	126			0			not in last 7days	not in last 7days	Not in last 7 days	Not in last 7 days		0		European	No		normal	0	0	0	1	0	0	0	0	0	neoplasm	10.26	9							no	0.980769		III manual
605646	57		26.1566	98	101.6	1.395	7.3284	1.29	1.01	87	140	2007		0	No CHD events		Most days	2-3days	2 or 3 days in last 7	On most days		0	0	European	Yes	1	normal	1	1	0	0	0	0	1	0	0	other	15.5	8.5		7					no	0.230769		III manual
670987	51		23.7702	87.7	90.3	1.12713	6.65805	2.32253	2.20377	78	122	2004		0	Post-baseline CHD event		not in last 7days	Most days	On most days	Not in last 7 days		0	1	European	Yes	1	normal	1	0	1	1	0	0	0	0	1	neoplasm	8	5		3					no	19.6154		II
501981	58		25.5587	91.6	93.8	1.20126	6.35893	1.34878	1.1944	108	153	2005		0	Post-baseline CHD event		Most days	not in last 7days	Not in last 7 days	On most days		0	0	European	Yes	1	treated	0	0	0	0	0	1	1	0	0	respiratory	11.52	4		5					no	1.09615		III non-manual
634464	44		24.8121	74.3	74.3	1.0416	6.2682	0.82	0.75	70	109	2010	0	0	No CHD events		Most days	Most days	On most days	On most days		0	0	European	Yes	1	normal											17	10		7	21.4673	14.4673	2.8006	7	no	0.807692	Yes	III manual
452237	47	65.3251	24.9934	80	82.1	1.6089	5.4405	0.75	0.61	73	117	2009	1	0	No CHD events	Clinic V2	Most days	Most days	On most days	On most days	No DM	0	0	European	Yes	0	normal											17.7568	7.3584	2.3584	3		18.5564	4.6431		no	63	Yes	II
739730	54		26.3598	93.6	93.6	1.1346	4.9848	1.49	1.3	76	108	2009	1	0	No CHD events		Most days	Most days	On most days	On most days		0	0	European	Yes	0	normal											11	4		7	10.6667	4.66667		6	no	0.576923	Yes	V
426143	44		24.321	90.4	92.3	0.8463	5.3103	2.04	1.93	71	106	2009	0	0	No CHD events		Most days	Most days	On most days	On most days		0	0	European	Yes	0	normal											16.52	4		10	8.75	1.75		7	no	0	Yes	IV
763880	47	68.9336	27.906	90.4	90.4	0.936491	5.03774	1.21815	1.17065	74	102	2010	0	0	No CHD events	Clinic V2	2-3days	2-3days	2 or 3 days in last 7	2 or 3 days in last 7	No DM	0	0	European	Yes	0	normal											21.7392	5.5896	0.5896	8	5.75	1.75		4	no	0	Yes	III manual
411392	51		24.8318	87.4	87.4	1.1067	7.7004	1.1	1.61	105	128	1994		0	Post-baseline CHD event		2-3days	2-3days	2 or 3 days in last 7	2 or 3 days in last 7		0	0	European	Yes	1	>160/95	1	1	0	0	0	0	0	0	1	CHD	21.3	9		6					no	7.5		IV
770209	47	66.5024	24.2002	84.6	85.6	0.904719	6.06731	3.01128	2.97565	82	133	2008	1	0	No CHD events	Clinic V2	Most days	2-3days	2 or 3 days in last 7	On most days	No DM	0	0	European	Yes	1	normal											5	1		4	8.66667	4.66667		4	no	13.8077	Yes	II
530120	49	70.4641	30.8245	98.8	100.5	1.60371	6.03709	1.31315	1.45565	76	120	2010	1	0	No CHD events	Clinic V2	2-3days	Most days	On most days	2 or 3 days in last 7	No DM	0	0	European	Yes	0	normal											7.02	1.5		3	9.75	1.75		8	no	7.5	Yes	II
400508	60	78.7269	26.9679	100.4	100.4	1.1253	4.743	0.81	0.85	79	115	2009	0	0	No CHD events	Clinic V2	Most days	2-3days	2 or 3 days in last 7	On most days	New DM	0	1	European	Yes	1	normal											4.5	1.5		3	6.75	1.75		5	no	10.5	Yes	II
722058	57		25.2309	89.5	89.5	1.3392	5.6637	2.12	2.01	86	137	2009		0	No CHD events		Most days	Most days	On most days	On most days		0	1	European	Yes	1	normal	0	0	0	0	0	0	1	0	0	other	8	4		4					no	9.86539		III manual
630054	42		28.7984	101	102.6	1.37072	5.64899	3.41502	3.70003	64	123			0			2-3days	2-3days	2 or 3 days in last 7	2 or 3 days in last 7		0		European	No		normal	0	0	0	0	0	0	1	0	0	other	9.52	1		6					no	3.98077		II
633540	45		26.7408	88.5	89.6	1.2754	4.13378	1.08753	1.15877	72	125	2010	1	0	No CHD events		Most days	2-3days	2 or 3 days in last 7	On most days		0	0	European	Yes	1	normal											10.7156	5.1078	3.6078	2		1.75			no	22.3077	Yes	I
751108	56		23.9382	80.6	80.8	0.947082	5.10565	1.11127	0.992525	83	131	2009	1	0	No CHD events		Most days	2-3days	2 or 3 days in last 7	On most days		0	0	European	Yes	1	normal											18.52	9		7		0.916667			no	0	Yes	III manual
779769	40	60.627	23.4349	82.6	83.2	1.05829	4.92104	0.98065	0.873775	60	105	2010	1	0	No CHD events	Clinic V2	Most days	2-3days	2 or 3 days in last 7	On most days	No DM	0	0	European	Yes	0	normal											8.2992	1.1496	0.1496	7	5.75053	0.750533	0.1672	5	no	0.0576923	Yes	II
619793	54		23.5065	86.4	85.7	1.09535	5.87611	1.4319	0.945025	86	116	2010	0	0	No CHD events		2-3days	Most days	On most days	2 or 3 days in last 7		0	0	European	Yes	0	normal											4	4						4	no	23.25	Yes	III manual
606271	44		24.3698	86.3	87.8	1.40249	6.41141	1.93065	1.99003	67	96	2010	0	0	No CHD events		Most days	Most days	On most days	On most days		0	0	European	Yes	0	normal											12	1		11	9.59133	1.59133		8	no	0.288462	Yes	III manual
690365	56		25.6014	88.1	88.1	1.395	6.789	1.48	1.33	77	117	2004		0	CHD death first event		2-3days	not in last 7days	Not in last 7 days	2 or 3 days in last 7		0	0	European	Yes	0	normal	1	0	0	0	0	0	0	0	1	CHD	2.5	1.5		1					no	0.115385		III non-manual
491918	63		31.8844	90.6	97.1	1.1253	4.7337	1.48	1.9	79	125	2011	0	0	CHD death first event		Most days	Most days	On most days	On most days		0	0	European	Yes	1	normal	1	1	0	0	0	0	1	0	1	other circ	2.1792	1.5896	0.5896						no	0.0576923	Yes
510669	60		27.0616	99	99	1.6182	6.6123	0.67	0.59	80	114			0			2-3days	1day only	On 1 day only	2 or 3 days in last 7		0		European	No		normal	0	0	0	1	0	0	0	0	0	neoplasm	9.5	1.5		8					no	3.80769		III manual
531961	45		24.5871	87.8	87.9	1.1589	4.24168	0.4819	0.4819	74	118	2003		0	No CHD events		Most days	Most days	On most days	On most days		0	0	European	Yes	1	normal	0	0	0	1	0	0	0	0	0	neoplasm	9.5	3.5		6					no	1.84615		III manual
797622	47	66.2642	23.22	84.3	85.5	1.4787	6.1287	1.9	1.71	72	112	2010	1	0	No CHD events	Clinic V2	not in last 7days	Most days	On most days	Not in last 7 days	No DM	0	0	European	Yes	0	normal											3.9734	1.4867	0.4867	2	9.4547	6.4547	2.9547	3	no	27	Yes	II
752825	49		30.8997	108.5	108.5	1.5531	4.9476	0.97	1.28	79	134	2008		0	No CHD events		2-3days	not in last 7days	Not in last 7 days	2 or 3 days in last 7		0	0	European	Yes	1	normal	0	0	0	0	0	1	0	0	0	respiratory	10.5	2.5		8					no	79.7885		III manual
627449	54		34.1643	116.2	116.2	0.968264	6.52369	1.61003	1.53877	68	123			0			Most days	Most days	On most days	On most days		0		European	No		treated	1	1	0	0	0	0	1	0	0	other	25.096	12.056		8					no	0		II
724991	66		25.9384	89.3	91	1.3485	5.487	1.31	1.24	78	132	1997		0	No CHD events		not in last 7days	Most days	On most days	Not in last 7 days		0	0	European	Yes	0	normal	0	0	0	1	0	0	1	0	0	neoplasm	7.8	1.5							no	23.5		II
707794	61		25.7391	82.1	84	2.0088	6.5844	1.4	1.3	74	112	1998		0	CHD death first event		Most days	Most days	On most days	On most days		0		European	Unobtainable		treated	1	0	0	0	0	1	1	0	1	respiratory	6	4		2					no	3.92308		III non-manual
647056	52		28.8299	95.2	95.2	1.31776	7.7867	2.18003	2.46502	105	165	2001		0	No CHD events		2-3days	2-3days	2 or 3 days in last 7	2 or 3 days in last 7		1	1	European	Yes	1	>160/95	0	0	0	0	1	0	0	0	0	digestive/GI	11.3504	3.5352	0.0352	4					no	14.1731		III manual
799005	65		30.8417	108	108.1	1.1532	6.3519	1.51	1.57	105	175	2000		0	CHD death first event		Most days	Most days	On most days	On most days		0	0	European	Yes	1	>160/95	1	1	0	0	0	0	0	0	1	CHD	5	1		4					no	47.5		IV
477391	47	66.7351	32.5779	109.1	111.8	1.10594	5.46233	1.31315	1.39628	97	128	2010	1	0	No CHD events	Clinic V2	Most days	Most days	On most days	On most days	No DM	0	0	European	Yes	1	>160/95	0	0	0	1	0	0	0	0	0	neoplasm	7.5	1.5		6	5.58333	0.583333		5	no	1.84615	Yes	II
446966	49		23.6522	89.6	88.5	1.37072	6.93942	2.0019	1.84753	92	130	2002		0	No CHD events		not in last 7days	2-3days	2 or 3 days in last 7	Not in last 7 days		0	0	European	Yes	0	>140/90	1	1	0	0	0	0	1	0	0	other circ	14.7488	5.8744	1.8744	7					no	41.8654		III non-manual
724081	60		31.5437	109.9	109.9	1.26481	5.71706	1.06377	1.12315	80	134			0			1day only	Most days	On most days	On 1 day only		0		European	No		normal	1	0	0	0	0	0	1	1	0	cerebrovascular disease	8.5	1.5		7					no	0.173077		III manual
750901	48	67.4634	24.7309	85.4	87.5	1.09006	4.88949	0.660025	0.6244	70	107	2010	0	0	No CHD events	Clinic V2	2-3days	2-3days	2 or 3 days in last 7	2 or 3 days in last 7	No DM	0	0	European	Yes	0	normal											13.0886	4.5443	3.5443	5	5.75	1.75		4	no	12.0577	Yes	III non-manual
766175	66		23.227	82	82	2.4273	8.1096	1.08	0.77	76	120	1999		0	CHD death first event		Most days	Most days	On most days	On most days		0		European	Unobtainable		normal	1	1	0	0	0	0	0	0	1	CHD	3.5	3.5							no	0.0576923		IV
488589	48	66.935	29.5351	100.6	100.6	1.1997	5.766	1.59	1.58	85	129	2011	1	0	No CHD events	Clinic V2	Most days	Most days	On most days	On most days	No DM	0	0	European	Yes	1	normal											13.9094	7.9547	2.9547	3	21.3098	16.3098	4.6431	5	no	9.75	Yes	II
704376	45		23.2138	70.5	73.2	1.3206	6.0264	1.18	1.01	71	110	2010	0	0	No CHD events		Most days	2-3days	2 or 3 days in last 7	On most days		0	0	European	Yes	0	normal											7.5	1.5		6	6.75	1.75		5	no	0.75	Yes	III non-manual
509297	60		24.8	68.1	69.4	1.6182	6.51	0.98	0.73	75	130	2010	0	0	No CHD events		Most days	2-3days	2 or 3 days in last 7	On most days		0	0	European	Yes	1	normal											10.5	3.5		7	10.8333	3.83333		7	no	1.61538	Yes	III non-manual
409968	58	77.473	22.4994	68.1	68.6	1.7949	5.952	0.8	0.51	76	130	2010	1	0	No CHD events	Clinic V2	Most days	Most days	On most days	On most days	No DM	0	0	European	Yes	0	normal											9	4		5	14.4673	7.46727	2.8006	7	no	10.0577	Yes	III manual
582430	54		27.6386	98.2	98.2	1.3392	7.3005	1.59	1.43	86	135		0	0			Most days	Most days	On most days	On most days		0	0	European	No	1	normal											4.5	1.5		3	4.75	1.75		3	no	40	Yes	III non-manual
766393	44			83	83	2.16503	7.68056	1.59815	1.26565	78	126	2000		0	No CHD events		Most days	Most days	On most days	On most days		1	1	European	Yes	0	normal	0	0	0	0	1	0	1	0	0	digestive/GI	1	1							no	55.0577		IV
778022	42		26.3365	95.9	96.5	1.01063	4.97411	1.53877	1.4794	72	122	2009	0	0	No CHD events	Nurse home visit	1day only	not in last 7days	Not in last 7 days	On 1 day only	No DM	0	0	European	Yes	0	normal											18.04	1		12	9.58333	0.583333		9	no	0.115385	Yes	III manual
489745	63		25.1376	90.5	90.9	1.34953	5.9081	1.80002	1.70502	62	97			0			not in last 7days	Most days	On most days	Not in last 7 days		0		European	No		normal	0	0	0	1	0	1	0	0	0	neoplasm	7.5	3.5		4					no	0.403846		II
770950	54		18.9006	71.5	72.5	1.55076	3.7279	0.992525	0.707525	70	101			0			not in last 7days	2-3days	2 or 3 days in last 7	Not in last 7 days		0		European	No		normal	1	1	0	0	0	0	0	0	0	other circ	13.5876	5.7938	0.7938	7					no	20.75		III manual
465841	54		24.9756	92	92	1.2834	5.8683	1.53	1.62	74	110	1997	1	0	Post-baseline CHD event		Most days	Most days	On most days	On most days		0	0	European	Yes	1	normal											7.02	1.5		3	12.4605	5.46047	0.7938	7	no	1.61538	Yes	III manual
695934	57		23.1632	94.4	93.8	1.36012	6.5343	0.88565	0.683775	72	112	2001		0	No CHD events		1day only	not in last 7days	Not in last 7 days	On 1 day only		0	0	European	Yes	0	normal	1	1	0	0	0	0	0	0	0	other circ	11.3	5							no	54.0577		III manual
476462	43	61.1609	22.7301	95.2	95.2	1.0788	5.6916	1.54	1.56	71	106	2009	0	0	No CHD events	Clinic V2	Most days	Most days	On most days	On most days	Known DM at V2	0	1	European	Yes	0	normal											9	4		5	7.75	1.75		6	no	1.55769	Yes	II
708000	56	75.2635	26.897	91.4	92.1	1.20126	6.05669	1.27752	0.945025	84	134	2010	0	0	No CHD events	Clinic V2	2-3days	Most days	On most days	2 or 3 days in last 7	No DM	0	0	European	Yes	0	normal											13	10		3	9.83333	3.83333		6	no	44.6731	Yes	II
593701	67		28.3442	100.3	101	0.837	4.4547	6.16		64	127	1999		0	CHD death first event		Most days	2-3days	2 or 3 days in last 7	On most days		1	1	European	Yes	1	treated	1	1	1	0	0	0	1	0	1	CHD	2.0134	1.7567	0.2567						yes	19.6154		III non-manual
480984	57	77.9713	22.3587	77.2	78.1	0.936491	6.54785	1.83565	1.50315	77	116	2010	0	0	No CHD events	Clinic V2	2-3days	Most days	On most days	2 or 3 days in last 7	No DM	0	0	European	Yes	1	normal											9	4		5	8.66667	4.66667		4	no	3.11538	Yes	I
538271	58		27.3248	89.3	91.1	1.69903	6.14901	0.802525	0.707525	78	106		1	0			Most days	Most days	On most days	On most days		0	0	European	No	0	normal											4	1		3	7.41667	1.41667		6	no	0	Yes	II
486138	55	76.7036	31.6706	100.2	100.2	1.08476	7.29842	2.1444	1.4794	88	115	1989	1	0	Post-baseline CHD event	Clinic V2	Most days	Most days	On most days	On most days	No DM	0	0	European	Yes	1	normal											10	4		6	2.58333	0.583333		2	no	11.5	Yes	III manual
741698	50		29.5508	96.6	96.6	1.20126	5.60048	0.992525	1.20627	82	127	2010	0	0	No CHD events		2-3days	2-3days	2 or 3 days in last 7	2 or 3 days in last 7		0	0	European	Yes	1	normal											16.4994	9.7497	0.7497	6	11.6667	4.66667		7	no	34.1154	Yes	III non-manual
453587	54	76.2984	29.5613	103.2	106.3	1.29658	7.58949	1.7169	1.7169	82	129	2010	0	0	No CHD events	Clinic V2	Most days	Most days	On most days	On most days	No DM	0	0	European	Yes	1	normal											4.26	1		2	5.75	1.75		4	no	2.42308	Yes	II
412567	44		26.2987	89.2	92	0.67172	4.92131	0.9094	0.636275	61	100			0			not in last 7days	Most days	On most days	Not in last 7 days		0		European	No		normal	0	0	0	1	0	0	0	0	0	neoplasm	6	4		2					no	1.84615		II
580749	57		25.336	91.1	91.1	1.3392	5.7753	1.03	0.99	74	129	2010	0	0	No CHD events		Most days	Most days	On most days	On most days		0	0	European	Yes	1	normal											12.52	4		6	8.83333	3.83333		5	no	3	Yes	III manual
771385	57		20.1749	79.3	80	1.78376	6.60033	1.20627	1.26565	81	142	2004		0	No CHD events		Most days	1day only	On 1 day only	On most days		0	0	European	Yes	1	>140/90	1	1	0	0	1	0	1	1	0	cerebrovascular disease	6.5	3.5		3					no	60.75		III non-manual
796798	57	76.6982	31.4809	105	105	1.4694	7.44	1.64	1.48	71	113	2010	1	0	No CHD events	Clinic V2	Most days	Most days	On most days	On most days	No DM	0	0	European	Yes	0	normal											7	1		6	9.38393	5.38393	2.8006	4	no	12.3462	Yes	I
454721	64		26.9768	90.9	90.9	1.49781	6.48341	1.25378	1.01628	78	139	2004		0	CHD death first event		Most days	Most days	On most days	On most days		0	0	European	Yes	1	normal	1	1	0	0	0	0	0	0	1	CHD	8	4		4					no	2.30769		II
745709	50		25.0284	82.2	82.2	1.87908	5.08625	0.470025	0.3869	60	102			0			2-3days	Most days	On most days	2 or 3 days in last 7		0		European	No		normal	0	0	0	0	1	0	0	0	0	digestive/GI	13	5		8					no	0.548077		III manual
697754	56		24.4906	93.2	92.3	0.883537	4.70056	1.26565	1.21815	90	155	2000		0	No CHD events		Most days	Most days	On most days	On most days		0	0	European	Yes	1	>140/90	0	0	0	0	0	1	0	0	0	respiratory	1	1							no	0.923077		III manual
459460	51		24.8532	92.6	93.4	1.05299	7.32752	1.64565	1.78815	78	124	2007		0	No CHD events		Most days	Most days	On most days	On most days		0	0	European	Yes	1	normal	0	0	0	1	0	0	1	0	0	other	12	4		8					no	38.2308		III manual
621471	58		21.408	78	79.3	1.88967	4.78547	0.612525	0.541275	69	92			0			1day only	Most days	On most days	On 1 day only		0		European	No		normal	0	0	0	0	0	1	1	0	0	respiratory	19.3	4		9					no	7.5		III manual
475453	51		26.5311	83.8	88.4	2.1762	5.6637	1.31		68	129	2010	1	0	No CHD events		not in last 7days	2-3days	2 or 3 days in last 7	Not in last 7 days		0	1	European	Yes	0	normal											5	5			14.8333	8.83333		6	no	3.05769	Yes	III manual
401812	52	71.4798	27.9619	89.9	89.5	1.4601	6.3519	1.54	1.39	74	113	2009	1	0	No CHD events	Clinic V2	1day only	Most days	On most days	On 1 day only	No DM	0	0	European	Yes	0	normal											16	4		12	8.70187	4.70187	0.0352	4	no	12.1154	Yes	III manual
470359	61		22.7824	77.5	77.4	1.59312	6.13412	1.0519	0.79065	75	162	2007		0	No CHD events		Most days	Most days	On most days	On most days		0	0	European	Yes	0	>160/95	1	0	0	0	0	0	1	1	0	cerebrovascular disease	10.4094	4.4547	2.9547	3					no	12.0577		II
727962	51	71.3895	20.7395	77.8	78.6	1.48722	6.49185	1.1944	0.992525	76	123	2009	0	0	No CHD events	Clinic V2	2-3days	2-3days	2 or 3 days in last 7	2 or 3 days in last 7	No DM	0	0	European	Yes	1	normal											10.5	3.5		7	12.6667	6.66667		6	no	12.8654	Yes	III manual
566712	66		28.2143	88.4	91.5	1.1997	7.9701	2.85	2.74	78	118	2003		0	No CHD events		2-3days	Most days	On most days	2 or 3 days in last 7		0	0	European	Yes	1	treated	0	0	0	1	0	0	0	0	0	neoplasm	1.2992	1.1496	0.1496						no	0.115385		III non-manual
745112	57		24.2243	78.6	78.6	0.968264	4.116	1.12315	1.3369	79	117	2010	0	0	No CHD events		2-3days	Most days	On most days	2 or 3 days in last 7		0	1	European	Yes	1	normal											9.5704	3.5352	0.0352	6	4.58333	0.583333		4	no	1.78846	Yes	III manual
478371	50	69.3443	20.3443	62.9	64.3	1.3578	8.463	1.67	1.38	71	104	2010	0	0	No CHD events	Clinic V2	1day only	2-3days	2 or 3 days in last 7	On 1 day only	No DM	0	0	European	Yes	1	normal											6.5	1.5		5				4	no	0.346154	Yes	III manual
730728	48		24.0046	82.3	83.9	1.48722	5.48405	1.23003	1.1469	89	115	2009	0	0	No CHD events		Most days	Most days	On most days	On most days		0	0	European	Yes	0	normal											3.5	1.5		2	15.7089	9.70887	1.7822	6	no	16.1154	No	II
434280	59		25.0675	85.2	88.5	1.5903	6.5193	1.18	1.15	78	112	2010	0	0	No CHD events		Most days	1day only	On 1 day only	On most days		0	0	European	Yes	1	normal											7	4		3	9.66667	4.66667		5	no	6.86538	Yes	IV
532102	41	62.9624	25.9578	87.8	88.2	1.43426	7.66634	1.20627	1.21815	76	128	2011	1	0	No CHD events	Clinic V2	2-3days	2-3days	2 or 3 days in last 7	2 or 3 days in last 7	No DM	0	0	European	Yes	1	normal											21.3	9		6	5.41667	1.41667		4	no	23	Yes	III non-manual
761901	52		39.7172	130.2	131.5	0.9672	5.1615	1.03	1.13	82	135	2003	0	0	Post-baseline CHD event		1day only	2-3days	2 or 3 days in last 7	On 1 day only		0	0	European	Yes	1	treated											18.2176	3.9488	0.4488	5	2.91667	0.916667		2	no	0.807692	Yes	III manual
611782	44	62.7707	24.7739	87.4	87.4	1.4136	5.9427	1.05	0.88	76	126	2010	0	0	No CHD events	Clinic V2	Most days	Most days	On most days	On most days	No DM	0	0	European	Yes	0	normal											14.3112	3.1456	1.6456	7	11.8333	3.83333		8	no	7.61538	Yes	III manual
716800	47		27.0181	95	96.1	1.47662	5.54024	0.660025	0.612525	79	122	2010	1	0	No CHD events		Most days	Most days	On most days	On most days		0	0	European	Yes	1	normal											10			10				6	no	18.6827	Yes	IV
476924	46	63.9316	26.4229	91.6	91.6	0.8742	5.5056	1.98	1.97	84	119	2009	1	0	No CHD events	Clinic V2	Most days	Most days	On most days	On most days	No DM	0	0	European	Yes	0	normal											27.2088	10.7144	6.7144	6	4.75	1.75		3	no	8.25	Yes	III manual
786155	63	83.9206	21.8957	75.2	75.2	1.66726	3.37147	0.683775	0.5769	66	127	2010	0	0	No CHD events	Clinic V2	Most days	2-3days	2 or 3 days in last 7	On most days	No DM	0	0	European	Yes	1	normal											5.5	1.5		4	9.66667	4.66667		5	no	1.55769	Yes	III manual
446072	49		21.0473	77.7	77.7	1.3485	6.1008	1.05	1.27	69	104	2007		0	No CHD events		1day only	1day only	On 1 day only	On 1 day only		0	0	European	Yes	0	normal	0	0	0	0	0	0	0	0	0	missing	23.2862	14.6431	4.6431	4					no	46.2308		III non-manual
471111	40		23.7925	87.2	89.4	1.77317	6.77448	1.4794	1.56253	75	127	2009		0	No CHD events		2-3days	2-3days	2 or 3 days in last 7	2 or 3 days in last 7		0	0	European	Yes	0	normal	0	0	0	1	0	0	1	0	0	neoplasm	1.5	1.5							no	42.7404		II
555526	61		26.7236	95.1	95.9	1.78376	7.93878	2.97565	3.17753	84	170			0			Most days	Most days	On most days	On most days		0		European	No		>160/95	0	0	0	1	0	0	1	0	0	other	13.6102	4.5351	3.0351	1					no	24.5		II
759549	54	73.0513	26.6614	93.1	93.1	1.4601	5.9799	0.62	0.62	73	108	2009	0	0	No CHD events	Clinic V2	Most days	not in last 7days	Not in last 7 days	On most days	No DM	0	0	European	Yes	0	normal											10.7392	4.3696	0.3696	6	13.4355	6.43547	1.7688	7	no	0	No	III manual
482928	55		23.6229	88.2	88.2	0.7254	5.9799	2.07	1.9	75	111	2006		0	No CHD events		2-3days	Most days	On most days	2 or 3 days in last 7		0	0	European	Yes	1	normal	1	1	0	0	0	0	0	0	0	other circ	1	1							no	0.807692		III manual
647540	60		25.6816	92	92.5	1.34953	7.10437	1.68128	1.4319	75	141	2007		0	No CHD events		Most days	Most days	On most days	On most days		0	1	European	Yes	0	>140/90	0	0	0	0	0	0	1	0	0	other	10.52	4		4					no	21.1154		II
479603	46	64.9884	24.8783	86	86	1.8507	6.417	0.72	0.6	99	143	2010	0	0	No CHD events	Clinic V2	Most days	Most days	On most days	On most days	No DM	0	0	European	Yes	1	>160/95											11.5	3.5		8	8.83333	3.83333		5	no	3.23077	Yes	III manual
700908	55		20.9637	86	86	3.6735	6.4449	0.82	0.98	70	95	1998		0	Post-baseline CHD event		1day only	2-3days	2 or 3 days in last 7	On 1 day only		0	0	European	Yes	0	normal	1	0	0	0	0	1	0	0	1	CHD	16	9		7					no	3.05769		III manual
530869	46		24.3844	74.9	77.8	1.3392	6.8262	1.44	1.27	61	99		0	0			Most days	Most days	On most days	On most days		0	0	European	No	0	normal											16.8106	8.5313	3.0193	4	18.1523	11.1523	6.4856	7	no	6	Yes	II
734225	64		26.5448	88.6	88.6	1.0424	7.80861	2.21565	1.30128	69	110	1993		0	Post-baseline CHD event		2-3days	Most days	On most days	2 or 3 days in last 7		0	0	European	Yes	1	normal	0	0	0	1	0	0	0	0	0	neoplasm	6	1		5					no	3.23077		I
401805	62		27.8325	103.9	103.9	0.91531	6.61921	2.0494	2.0019	80	125			0			Most days	Most days	On most days	On most days		0		European	No		normal	0	0	0	1	0	0	0	0	0	neoplasm	10	4		6					no	3.05769		III manual
444224	45	66.4148	23.4566	80.7	80.3	1.40249	5.05902	0.93315	0.83815	68	104	2010	1	0	No CHD events	Clinic V2	1day only	Most days	On most days	On 1 day only	No DM	0	0	European	Yes	1	normal											4	1		3	3.58333	0.583333		3	no	3.11538	Yes	III non-manual
558953	59		25.8547	87	87.6	1.13772	6.74657	1.65752	1.6219	65	121	1989		0	CHD death first event		2-3days	2-3days	2 or 3 days in last 7	2 or 3 days in last 7		0		European	Unobtainable		normal	1	0	0	0	0	0	0	0	1	CHD	12.088	12.088							no	26.25		III manual
683580	56	77.4428	27.2326	101.2	101.2	1.24363	4.0966	1.0519	1.01628	69	102	2010	0	0	No CHD events	Clinic V2	Most days	Most days	On most days	On most days	Known DM at V2	0	1	European	Yes	1	normal											6.1744	3.5872	2.5872		11.7755	5.77547	1.1088	6	no	19.75	Yes	II
780202	56		35.8542	87.4	89.9	1.6461	5.1522	0.91	0.79	76	138	2011		0	No CHD events		Most days	2-3days	2 or 3 days in last 7	On most days		0	0	European	Yes	1	normal											16.512	10.512		6					no	0.173077		IV
500920	47		20.0752	64.8	65.9	1.2927	5.9706	0.96	0.88	77	121	2010	0	0	No CHD events		Most days	2-3days	2 or 3 days in last 7	On most days		0	0	European	Yes	0	normal											35.2	10			20.4673	12.4673	2.8006	8	no	0.115385	Yes	III non-manual
760315	42		28.1138	90.9	90.5	0.756447	7.72533	2.39377	2.22752	86	135	2010	1	0	No CHD events		2-3days	Most days	On most days	2 or 3 days in last 7		0	0	European	Yes	1	normal											5.9244	1.9522	0.4522	1	8.36553	2.36553	1.7822	6	no	32.75	Yes	II
640296	41	58.9706	25.4417	83.7	83.7	1.5159	4.9569	1.76	1.6	88	125	2009	0	0	No CHD events	Clinic V2	Most days	Most days	On most days	On most days	No DM	0	0	European	Yes	1	normal											21.6	4		5	6.75	1.75		5	no	4.61538	Yes	I
533433	54	73.9767	21.0704	79.1	79.1	1.10594	4.74979	0.9569	0.850025	70	110	2011	0	0	No CHD events	Clinic V2	Most days	Most days	On most days	On most days	No DM	0	0	European	Yes	0	normal	0	0	0	1	0	0	0	0	0	neoplasm	12.04	1		6	8.3956	3.3956	1.6456	5	no	7.5	Yes	III non-manual
466552	46	65.8617	33.5488	89.9	94.2	0.9579	6.4077	2.63	2.28	72	104	2010	1	0	No CHD events	Clinic V2	Most days	Most days	On most days	On most days	Known DM at V2	0	1	European	Yes	1	normal											1	1			6.58333	0.583333		6	no	1.5	Yes	III non-manual
770961	42	61.87	25.7215	83	84.2	1.581	5.7753	0.8	0.64	77	109	2010	0	0	No CHD events	Clinic V2	2-3days	2-3days	2 or 3 days in last 7	2 or 3 days in last 7	No DM	0	0	European	Yes	0	normal											41.0948	22.0754	5.9794	8	20.5073	14.5073	2.8006	6	no	7.73077	Yes	II
731773	43	64.3066	21.2988	81.1	84.2	1.9638	4.8825	1.40815	1.21815	60	108	2010	1	0	No CHD events	Clinic V2	2-3days	2-3days	2 or 3 days in last 7	2 or 3 days in last 7	No DM	0	0	European	Yes	0	normal	0	0	0	1	0	0	0	0	0	neoplasm	9.6384	2.6792	1.1792	2	14.3098	9.30977	4.6431	5	no	13.8654	Yes	II
621408	50	70.3847	30.394	102.3	103.5		5.77513	3.86628	4.38877	77	119	2002	1	0	Post-baseline CHD event	Clinic V2	Most days	Most days	On most days	On most days	Known DM at V2	0	1	European	Yes	1	normal											4	4			6.41667	1.41667		5	no	0.923077	Yes	III manual
773404	58		24.3431	86	86.2	0.78822	5.65569	2.5719		58	124			0			Most days	Most days	On most days	On most days		1		European	No		normal	0	0	0	1	0	0	0	0	0	neoplasm	45.28	10							yes	3.63462		III manual
720675	63		23.5159	86.3	86.3	1.37072	7.34693	1.36065	1.2894	83	137			0			1day only	Most days	On most days	On 1 day only		0		European	Unobtainable		normal	0	0	0	0	0	1	1	0	0	other	7.5	1.5		6					no	17.25		III manual
410577	56		28.0872	93.6	93.6	1.6249	6.88121	1.45565	1.58627	90	137			0			Most days	Most days	On most days	On most days		0		European	Unobtainable		normal	0	0	0	1	0	0	0	0	0	neoplasm	10.5316	5.1498	1.3818	4					no	35		II
727738	45		26.1741	87.6	90	1.2369	6.6774	0.95	0.86	78	112	2010	0	0	No CHD events		not in last 7days	1day only	On 1 day only	Not in last 7 days		0	0	European	Yes	1	normal											11	1		10	8.83333	3.83333		5	no	42	Yes	III manual
516743	56	75.822	30.1546	97.5	97.5	1.3764	4.3431	0.76	0.63	72	102	2011	0	0	No CHD events	Clinic V2	Most days	2-3days	2 or 3 days in last 7	On most days	No DM	0	0	European	Yes	0	normal											16.8604	7.1702	3.1702	4				5	no	7.67308	Yes	III non-manual
779371	55	73.3634	26.0313	91.5	91	0.9114	8.6304	4.64	4.85	103	123	2010	1	0	No CHD events	Clinic V2	Most days	Most days	On most days	On most days	New DM	0	1	European	Yes	0	>160/95											17.0976	5.7688	1.7688	2	12.4355	6.43547	1.7688	6	no	15.0577	Yes	III non-manual
549722	52	70.6776	26.5539	100.8	100.8	1.4415	7.3842	2.44	2.37	89	148	2009	0	0	No CHD events	Clinic V2	Most days	1day only	On 1 day only	On most days	No DM	0	0	European	Yes	1	>140/90											14.2862	9.6431	4.6431			16.3098	4.6431		no	30.25	Yes	III manual
507716	56	75.5017	34.4382	98.2	99.1	1.0044	7.6074	2.86	2.77	77	123	2008	0	0	Post-baseline CHD event	Clinic V2	Most days	2-3days	2 or 3 days in last 7	On most days	Known DM at V2	0	1	European	Yes	1	treated											4	1		3				5	no	0.0576923	Yes	III non-manual
539605	50		26.2204	94.3	94.7	1.23303	6.10702	1.93065	2.10877	84	132	2010	1	0	No CHD events		1day only	Most days	On most days	On 1 day only		0	0	European	Yes	1	normal											15.52	9		4	10.5322	3.5322	1.7822	7	no	9.11539	Yes	IV
536197	54	75.1102	29.8094	103.6	104.6	1.05299	5.90126	2.01378	2.0019	88	141	2010	0	0	No CHD events	Clinic V2	Most days	2-3days	2 or 3 days in last 7	On most days	Known DM at V2	0	1	European	Yes	1	treated											18.3	4		8	2.58333	0.583333		2	no	3.86538	Yes	III manual
456382	65		19.4288	72.7	72.7	1.46603	4.85339	1.1469	0.93315	78	121			0	Post-baseline CHD event		not in last 7days	Most days	On most days	Not in last 7 days		0	0	European	Yes	0	normal	0	0	0	0	0	1	1	0	0	other	17	10		7					no	0.230769		III manual
650628	44	62.412	25.9226	83.9	83.9	1.2834	7.5516	3.11	2.58	88	142	2009	1	0	No CHD events	Clinic V2	Most days	2-3days	2 or 3 days in last 7	On most days	No DM	0	0	European	Yes	1	treated											23.096	16.096		7	19.4305	12.4305	0.7638	7	no	39.4808	Yes	IV
433779	46	66.5626	21.6184	78.3	78.3	1.68844	5.29252	1.39628	1.0044	80	120	2009	1	0	No CHD events	Clinic V2	2-3days	2-3days	2 or 3 days in last 7	2 or 3 days in last 7	No DM	0	0	European	Yes	1	normal											14.8	1.5		7	15.7067	9.70667		6	no	28.2308	Yes	III manual
665165	55		21.5339	82	82	1.63549	6.59014	1.63377	1.3369	60	91			0			2-3days	not in last 7days	Not in last 7 days	2 or 3 days in last 7		0		European	No		normal	0	0	0	1	0	0	0	0	0	neoplasm	8.1076	4.7938	0.7938						no	40.2308		III manual
453643	56	78.6639	23.1685	85.4	85.4	1.1589	4.4944	1.9069	1.64565	72	113	2010	1	0	No CHD events	Clinic V2	Most days	Most days	On most days	On most days	No DM	0	0	European	Yes	1	normal											21.78	10		8	17.6667	11.6667		6	no	2.59615	Yes	III manual
503553	58	76.6352	25.0678	89	89	1.4508	5.7102	1.17	1.01	85	123	2009	0	0	No CHD events	Clinic V2	Most days	Most days	On most days	On most days	No DM	0	0	European	Yes	1	normal											1.5	1.5			10.5833	2.58333		8	no	4.5	Yes	II
749659	61	81.0595	24.5651	86.5	88.6	1.42367	6.57934	1.3844	1.1944	75	123	2010	0	0	No CHD events	Clinic V2	Most days	Most days	On most days	On most days	No DM	0	0	European	Yes	1	treated											7.02	1.5		3	21.4673	14.4673	2.8006	7	no	9.25	Yes	II
458250	56		28.2477	100.2	98.6	1.20126	7.06216	1.0994	0.69565	87	130	2010	0	0	No CHD events		not in last 7days	not in last 7days	Not in last 7 days	Not in last 7 days		0	0	European	Yes	1	normal											21.82	4		9	8.66667	4.66667		4	no	12.1731	Yes	III manual
738444	55		25.1058	83.5	83.5	1.6089	6.3147	1.24	0.98	73	123	2007		0	No CHD events		not in last 7days	Most days	On most days	Not in last 7 days		0	0	European	Yes	1	normal	0	0	0	1	0	0	1	0	0	other	20.0504	10.0252	0.0252	10					no	6		III manual
705011	56	76.4353	35.1905	121.1	123	1.4973	6.7053	1.66	1.66	80	137	2010	0	0	No CHD events	Clinic V2	not in last 7days	1day only	On 1 day only	Not in last 7 days	Known DM at V2	0	1	European	Yes	1	normal											5	1		4	4.58333	0.583333		4	no	14.3654	Yes	IV
665923	44	64.4244	24.9255	90.1	91.2	1.63549	6.10976	0.731275	0.660025	69	112	2010	1	0	No CHD events	Clinic V2	Most days	Most days	On most days	On most days	No DM	0	0	European	Yes	1	normal											7.0326	2.7663	1.2663	3		3.5			no	3.86538	Yes	III manual
649747	47		17.0168	66.2	67.1	1.1589	4.04981	0.565025	0.3394	59	96	2008		0	No CHD events		1day only	not in last 7days	Not in last 7 days	On 1 day only		0	0	European	Yes	1	normal	0	0	0	0	1	0	0	0	0	digestive/GI	6.52	4							no	12.75		V
772984	52		26.5538	93.5	93.5		7.02675	2.96377	3.22502	77	128	2005	1	0	Post-baseline CHD event		2-3days	2-3days	2 or 3 days in last 7	2 or 3 days in last 7		0	0	European	Yes	1	normal											24.8062	14.6431	4.6431	3	18.4764	13.4764	4.6431	5	no	40.1154	Yes	II
618495	53	73.7002	25.3985	88.4	89.9	0.957673	5.81258	4.24627	4.17502	66	107	2010	0	0	No CHD events	Clinic V2	Most days	Most days	On most days	On most days	No DM	0	0	European	No	0	normal											11.512	2.512		9	23.1099	17.1099	4.1272	6	no	12.75	Yes	III manual
664373	42	62.2122	25.1436	86.9	89.3	1.58253	7.51187	2.08503	2.26315	84	144	2009	1	0	No CHD events	Clinic V2	2-3days	2-3days	2 or 3 days in last 7	2 or 3 days in last 7	No DM	0	0	European	Yes	1	>140/90											15.8536	5.2768	4.2768					4	no	45.7308	Yes	II
770707	52		23.6954	88.4	88.4	0.756447	5.2579	2.9994	2.35815	76	123	2009		0	No CHD events		Most days	Most days	On most days	On most days		1	1	European	Yes	0	normal	1	1	0	1	0	0	0	0	0	neoplasm	10	4		6					no	9		III non-manual
635867	59		25.6552	92.7	94.6	1.49781	9.39226	1.59815	1.61003	66	108	2010	1	0	No CHD events		2-3days	2-3days	2 or 3 days in last 7	2 or 3 days in last 7		0	0	European	Yes	1	normal											12	5		7	15.4673	7.46727	2.8006	8	no	28.3462	Yes	IV
497474	62		24.7217	89	89	1.1718	6.8541	1.53	1.54	89	153			0			2-3days	2-3days	2 or 3 days in last 7	2 or 3 days in last 7		0		European	Unobtainable		>140/90	0	0	0	1	0	0	0	0	0	neoplasm	9	1		8					no	20		III manual
735024	47		27.4713	88.5	88.5	1.44485	4.9019	0.683775	0.517525	81	124			0			2-3days	Most days	On most days	2 or 3 days in last 7		0		European	No	1	normal	1	1	0	0	0	1	0	0	0	other circ	12.52	1		9					no	4.5		III manual
662996	49		26.6337	92.4	93.5	0.894128	6.30876	3.5694	3.53378	64	114	2010	1	0	No CHD events		2-3days	Most days	On most days	2 or 3 days in last 7		0	1	European	Yes	1	normal											7	1		6	7.83333	3.83333		4	no	7.55769	Yes	III manual
683917	56		22.857	75.5	75.5	1.0695	6.51	1.63	1.33	64	98	2002		0	No CHD events		not in last 7days	2-3days	2 or 3 days in last 7	Not in last 7 days		0	0	European	Yes	0	normal	0	0	0	1	0	0	0	0	0	neoplasm	10	4		6					no	9.11539		III non-manual
537801	66		29.0893	95.6	95.6	0.9765	6.0357	1.62	1.55	86	137	1999		0	No CHD events		Most days	2-3days	2 or 3 days in last 7	On most days		0	0	European	Yes	1	normal	0	0	0	1	0	0	0	0	0	neoplasm	5.26	4							no	3.86538		II
556244	49	67.8549	30.5311	96.5	95.8	1.1532	4.743	4.22	4.52	86	133	2009	0	0	No CHD events	Clinic V2	2-3days	2-3days	2 or 3 days in last 7	2 or 3 days in last 7	New DM	0	1	European	Yes	0	normal											14.0504	4.0252	0.0252	10	13.538	5.53803	2.9547	8	no	48.25	Yes	II
757378	56		24.5378	80.4	82.1	1.3113	5.8683	0.78	0.65	75	120	2010	1	0	No CHD events		2-3days	2-3days	2 or 3 days in last 7	2 or 3 days in last 7		0	0	European	Yes	0	normal	0	0	0	0	0	0	1	0	0	other	7.5	1.5		6	5.75	1.75		4	no	0.173077	Yes	II
476538	44	64.5229	24.2006	91.5	93.5				0.375025	72	114	2010	0	0	No CHD events	Clinic V2	2-3days	1day only	On 1 day only	2 or 3 days in last 7	No DM	0	0	European	Yes	1	normal											8	1		7	8.58333	2.58333		6	no	7.09615	Yes	III manual
683565	63	83.0308	25.3836	88.8	89.3	1.42367	9.66516	1.3844	1.2419	77	134	2009	1	0	No CHD events	Clinic V2	Most days	Most days	On most days	On most days	No DM	0	0	European	No	0	normal											10.7068	5.3534	1.3534	4	7.75	1.75		6	no	54.75	Yes	II
510342	45		23.0605	85.6	87.4	1.47662	6.59014	1.20627	1.0519	87	136	2010	0	0	No CHD events		2-3days	Most days	On most days	2 or 3 days in last 7		0	0	European	Yes	1	normal											11.1752	5.5876	1.5876	4	9.87137	3.87137	2.9547	6	no	26.0577	Yes	II
701731	46	64.7885	28.6563	99.9	101	1.2927	6.5007	1.71	2.1	78	115	1997	1	0	Post-baseline CHD event	Clinic V2	2-3days	2-3days	2 or 3 days in last 7	2 or 3 days in last 7	No DM	0	0	European	Yes	1	normal											1	1			9.66667	4.66667		5	no	45.3077	Yes	II
642453	65		30.7366	102.6	103.6	1.51899	6.6086	1.11127	1.07565	76	128	2008		0	No CHD events		not in last 7days	Most days	On most days	Not in last 7 days		0	0	European	Yes	1	normal	0	0	0	1	0	0	0	0	0	neoplasm	6.52	4							no	19.5577		IV
454375	58		25.1506	85	86.8	1.2741	5.58	0.93	0.61	71	124	2010		0	No CHD events		not in last 7days	2-3days	2 or 3 days in last 7	Not in last 7 days		0	0	European	Yes	1	normal	0	0	0	0	1	0	1	0	0	digestive/GI	21.548	14.548		7					no	3.05769		IV
589503	61		27.3163	101.4	102	0.883537	5.17577	1.20627	1.08753	76	133	1994		0	No CHD events		1day only	Most days	On most days	On 1 day only		0	0	European	Yes	0	normal	0	0	0	1	0	0	0	0	0	neoplasm	5	1		4					no	0		III manual
452233	41	63.4333	28.2621	88.1	88.1	1.43426	3.65998	0.98065	0.9569	78	110	2010	0	0	No CHD events	Clinic V2	Most days	2-3days	2 or 3 days in last 7	On most days	Known DM at V2	0	1	European	Yes	1	normal											17.2992	9.1496	0.1496	8	4.58333	0.583333		4	no	0.461538	Yes	III manual
741729	43	62.3409	24.3151	77.4	73.8	1.0602	5.7381	2.04	1.83	72	123	2010	0	0	No CHD events	Clinic V2	2-3days	Most days	On most days	2 or 3 days in last 7	No DM	0	0	European	Yes	1	normal											5.5	1.5		4	12.8605	4.86047	0.1938	8	no	0	No	II
572965	63		26.467	90.1	90.1	1.1532	6.6309	1.88	1.64	79	132	2001		0	No CHD events		Most days	2-3days	2 or 3 days in last 7	On most days		0	1	European	Yes	1	normal	0	0	0	1	0	0	0	0	0	neoplasm	6.6426	1.3213	0.3213	5					no	0.288462		III manual
623647	60		21.0579	75.4	75.4	1.7414	5.17288	1.3369		81	131	1991		0	CHD death first event		not in last 7days	Most days	On most days	Not in last 7 days		0		European	Unobtainable		normal	1	0	0	0	0	0	0	0	1	CHD	1	1							no	9		III non-manual
657576	66		24.6833	82.8	86	1.7484	7.4214	0.97	0.93	68	128	2004		0	No CHD events		Most days	Most days	On most days	On most days		0	0	European	Yes	1	normal	1	1	0	0	0	0	1	0	0	other	4.2392	3.8696	0.3696						no	10.3462		IV
445946	45	65.4401	27.6549	98.6	98.6	0.93	4.929	1.19	1.37	75	100	2010	0	0	No CHD events	Clinic V2	Most days	2-3days	2 or 3 days in last 7	On most days	No DM	0	0	European	Yes	0	normal											16	10		6	6.75	1.75		5	no	10.125	Yes	IV
569375	55	75.2635	28.2548	104.5	105.7	1.24363	4.83701	1.55065	1.46753	71	116	2010	1	0	No CHD events	Clinic V2	Most days	Most days	On most days	On most days	No DM	0	0	European	Yes	1	normal											6	4		2		4.66667			no	28.2308	Yes	II
754516	57		28.9963	106.5	108.6		5.31374	1.58627	1.5744	80	128		1	0			2-3days	2-3days	2 or 3 days in last 7	2 or 3 days in last 7		0	0	European	No	0	normal											10.7992	1.6496	0.1496	9				4	no	0	No	II
690336	45		33.4584	116	116	0.8649	6.045	2.02	2.23	73	133	2008		0	Post-baseline CHD event		Most days	Most days	On most days	On most days		0	1	European	Yes	1	normal	0	0	0	1	0	0	1	0	0	neoplasm	13.52	4		7					no	0.519231		III non-manual
434657	45	66.2122	25.7241	85.1	85.9	1.2754	6.78223	2.01378	1.4794	93	134	2010	0	0	No CHD events	Clinic V2	Most days	Most days	On most days	On most days	No DM	0	0	European	Yes	0	>140/90											13.5876	1.7938	0.7938	11	13.5	8.5		5	no	19	Yes	III manual
690105	43	62.5955	26.6596	84	84	1.1997	5.5614	0.98	0.85	73	107	2010	0	0	No CHD events	Clinic V2	Most days	Most days	On most days	On most days	No DM	0	0	European	Yes	0	normal											21.3062	7.1431	4.6431	7	8.58333	2.58333		6	no	31.75	Yes	III manual
656900	48		29.2005	95.7	97.3	0.957673	7.04645	2.15628	2.20377	85	131	1994		0	CHD death first event		not in last 7days	Most days	On most days	Not in last 7 days		0		European	Unobtainable		normal	1	0	0	0	0	0	0	0	1	CHD	17.7044	11.8522	1.8522	4					no	15.5		III non-manual
702514	45		26.2434	89.1	89.1	0.9858	6.5472	2.4	2.24	84	120	2005		0	No CHD events		1day only	2-3days	2 or 3 days in last 7	On 1 day only		0	0	European	Yes	1	normal	1	1	0	0	0	0	0	0	0	other circ	11	1		10					no	42.3077		III manual
659133	43	64.3942	27.085	101.1	101.1	1.33894	4.81602	1.56253	1.2419	76	118	2010	1	0	No CHD events	Clinic V2	not in last 7days	not in last 7days	Not in last 7 days	Not in last 7 days	No DM	0	0	European	Yes	0	normal											11.2044	5.3522	1.8522	4	5.41667	1.41667		4	no	15	Yes	III manual
739257	63		22.739	88.4	88.6	1.43426	7.58504	2.3344	2.34628	96	140	1997		0	CHD death first event		2-3days	Most days	On most days	2 or 3 days in last 7		0	0	European	Yes	1	treated	1	0	0	0	0	0	0	0	1	CHD	5.0326	2.7663	1.2663	1					no	2.30769		I
707073	54	73.9658	27.9793	95.2	94.9	1.21185	5.67455	1.83565	1.59815	79	122	2008	1	0	No CHD events	Clinic V2	2-3days	Most days	On most days	2 or 3 days in last 7	No DM	0	0	European	Yes	1	treated											8.0336	2.7668	1.2668	4	2.58333	0.583333		2	no	16.0577	Yes	II
497818	43		25.6085	88.7	90.4	1.21185	6.56882	1.3844	1.32502	68	97			0			2-3days	Most days	On most days	2 or 3 days in last 7		0		European	No		normal	0	0	0	1	0	0	0	0	0	neoplasm	18.1792	10.5896	0.5896	7					no	35.75		III manual
478009	51	72.4901	23.0794	85	85	1.05299	5.24149	1.13503	1.08753	82	141	2010	1	0	No CHD events	Clinic V2	2-3days	Most days	On most days	2 or 3 days in last 7	No DM	0	0	European	Yes	1	>140/90											11.792	6.792		5	6.58333	0.583333		6	no	3.34615	Yes	I
782988	51	70.1136	24.0178	73.1	76.7	1.4973	5.6637	1.21	0.89	84	131	2010	0	0	No CHD events	Clinic V2	Most days	2-3days	2 or 3 days in last 7	On most days	No DM	0	0	European	Yes	1	normal											5.04				9.83333	3.83333		6	no	3	Yes	II
457901	58		31.3	102.4	102.2	0.978855	5.1766	2.22752	2.96377	54	105	1996		0	No CHD events		2-3days	Most days	On most days	2 or 3 days in last 7		0	0	European	Yes	0	normal	0	0	0	1	0	0	0	0	0	neoplasm	17.2536	5.8768	3.3768	8					no	18.6154		III manual
605897	63		24.6803	84.2	87.7	1.5903	4.7988	0.75	0.63	98	163	2000		0	No CHD events		1day only	Most days	On most days	On 1 day only		0	0	European	Yes	1	treated	1	1	0	0	0	0	1	0	0	other circ	4	1		3					no	20.4615		III manual
481576	58		22.9895	81.6	83.6	1.06358	7.38574	2.7619	1.7644	71	157	2010	1	0	No CHD events		2-3days	not in last 7days	Not in last 7 days	2 or 3 days in last 7		1	1	European	Yes	0	>140/90											11	4		7	9.66667	4.66667		5	no	8.36539	Yes	III manual
687632	50	68.8323	35.5556	116.7	118	2.2599	5.1336	0.71	0.63	85	120	2009	1	0	No CHD events	Clinic V2	2-3days	2-3days	2 or 3 days in last 7	2 or 3 days in last 7	No DM	0	0	European	Yes	1	normal											14.2718	5.6359	1.6359	7	7.5138	2.5138	0.7638	5	no	18.0577	Yes	III manual
483019	58		26.3669	100.4	101.1	1.14831	5.29252	1.37252	1.2419	80	103	1998		0	No CHD events		1day only	2-3days	2 or 3 days in last 7	On 1 day only		0	0	European	Yes	0	normal	0	0	0	1	0	0	1	0	0	neoplasm	5	1		4					no	0.115385		III manual
454986	41	61.3908	23.9372	71.5	73.1	2.2227	5.9241	0.39	0.31	63	99	2010	1	0	No CHD events	Clinic V2	2-3days	2-3days	2 or 3 days in last 7	2 or 3 days in last 7	No DM	0	0	European	Yes	0	normal											8	1		7	11.3839	5.38393	2.8006	6	no	0.634615	Yes	III manual
434984	46	65.7303	28.1114	93.9	93.9	1.11654	5.42049	2.31065	2.06128	86	129	2009	1	0	No CHD events	Clinic V2	Most days	2-3days	2 or 3 days in last 7	On most days	No DM	0	0	European	No	1	normal											3	1		2	5.41667	1.41667		4	no	9.75	Yes	III manual
400702	50	67.9179	22.8135	83.6	83.6	1.5531	4.5012	0.66	0.57	67	117	2009	1	0	No CHD events	Clinic V2	2-3days	Most days	On most days	2 or 3 days in last 7	No DM	0	0	European	Yes	0	normal											7.5	1.5		6	13.6214	7.62137	2.9547	6	no	13.6154	Yes	III manual
702511	42		25.9851	89.8	89.8	1.78376	7.45293	1.23003	1.2894	76	140	2011	1	0	No CHD events		2-3days	Most days	On most days	2 or 3 days in last 7		0	0	European	Yes	1	normal											27.5956	9.9038	4.3918	7	12.2563	5.25627	0.5896	7	no	52.7308	Yes	III manual
720403	62		29.6434	104.8	104.8	1.06358	5.35792	1.4794	1.17065	76	203			0			Most days	2-3days	2 or 3 days in last 7	On most days		0		European	No	1	>160/95	1	1	0	0	0	0	0	1	0	cerebrovascular disease	6	1		5					no	0		III manual
562975	65		23.9293	72.7	79.1	2.3064	5.2173	0.88		82	123			0			2-3days	2-3days	2 or 3 days in last 7	2 or 3 days in last 7		0		European	Unobtainable		normal	0	0	0	1	0	0	0	0	0	neoplasm	12.5496	4.7808	1.7688	6					no	6.11538		III manual
781574	56		23.3297	81.2	81.4	1.23833	5.15189	1.63377	1.94253	63	103	2009		0	No CHD events		not in last 7days	not in last 7days	Not in last 7 days	Not in last 7 days		0	1	European	Yes	1	normal											21.56	4		10					no	12.8654		III manual
702304	60		20.0221	61.5	61.9	1.3392	6.2868	0.7	0.63	52	90	1996		0	No CHD events		not in last 7days	2-3days	2 or 3 days in last 7	Not in last 7 days		0	0	European	Yes	0	normal	0	0	0	1	0	0	0	0	0	neoplasm	2.1792	1.5896	0.5896						no	3.75		III manual
553996	46	68.0712	35.8372	115	115	1.06358	6.03022	2.0019	2.10877	98	135	2010	1	0	No CHD events	Clinic V2	1day only	2-3days	2 or 3 days in last 7	On 1 day only	Known DM at V2	0	1	European	No	1	>160/95											9	1		8	7.91667	0.916667		7	no	40.1154	Yes	III manual
785625	43	62.6557	24.8773	84.5	85.5	1.34953	7.10414	1.32502	1.51503	77	118	2009	1	0	No CHD events	Clinic V2	Most days	2-3days	2 or 3 days in last 7	On most days	No DM	0	0	European	No	0	normal											9.3976	1.9488	0.4488	7	7.66667	4.66667		3	no	14	Yes	III manual
627652	47	68.2053	31.9002	104.2	104.2	1.28599	7.27001	2.46502	2.4769	83	122	2010	1	0	No CHD events	Clinic V2	2-3days	Most days	On most days	2 or 3 days in last 7	No DM	0	0	European	Yes	1	normal											13	4		9	8.83333	3.83333		5	no	30.1154	Yes	III manual
575155	40	61.9001	29.2618	98.4	98.4	0.925901	5.59325	2.3819	2.82127	91	128	2010	1	0	No CHD events	Clinic V2	Most days	Most days	On most days	On most days	Known DM at V2	0	1	European	Yes	1	>140/90											18.3176	5.7688	1.7688	7	23.4673	14.4673	2.8006	9	no	1.61538	Yes	II
457032	59		30.0624	112	110	2.4273	6.1473	0.42	0.44	87	143	2002		0	No CHD events		not in last 7days	1day only	On 1 day only	Not in last 7 days		0	0	European	Yes	1	>140/90	0	0	0	0	0	1	0	0	0	respiratory	23.4614	13.2467	2.9547	6					no	69.75		III manual
413902	50		31.2412	100	102.2	1.11654	5.33919	1.36065	1.75252	70	138	2006		0	No CHD events		Most days	Most days	On most days	On most days		0	0	European	Yes	1	normal	0	0	0	1	0	0	0	0	0	neoplasm	8	4		4					no	2.36538		II
758548	47	68.1506	25.2403	85	86.6	1.3919	5.01656	0.8144	0.778775	80	111	2010	1	0	No CHD events	Clinic V2	Most days	Most days	On most days	On most days	No DM	0	0	European	Yes	0	normal											14.9464	7.8572	0.3092	3	4.75	1.75		3	no	9.75	Yes	II
651204	48		21.1259	73.5	73.5	2.2878	5.0592	0.54	0.39	78	115	1997		0	No CHD events		Most days	Most days	On most days	On most days		0	0	European	Yes	0	normal	0	0	0	1	0	0	0	0	0	neoplasm	5.5	1.5		4					no	26.0577		IV
674461	50	70.3765	24.9871	90.5	92.5	1.20126	8.91994	2.29877	2.03752	81	128	1993	1	0	Post-baseline CHD event	Clinic V2	Most days	Most days	On most days	On most days	No DM	0	0	European	Yes	1	normal											9.26	4		4	10.6667	4.66667		6	no	0.807692	Yes	I
753733	54		26.5669	89.7	89.7	1.54017	6.92002	1.96627	2.07315	84	145		0	0			2-3days	Most days	On most days	2 or 3 days in last 7		0	0	European	No	0	>140/90											13.4336	5.7168	4.7168	3	10.4355	6.43547	1.7688	4	no	10	Yes	II
631996	42	63.781	29.0375	96.3	97.9	0.597585	6.0662	4.2819	2.56002	86	136	2010	1	0	No CHD events	Clinic V2	Most days	Most days	On most days	On most days	Known DM at V2	0	1	European	Yes	1	normal											13.8176	4.2688	1.7688	4	1.91667	0.916667		1	no	37.1154	Yes	I
762196	50		26.4222	90	91.3	1.28599	7.80295	1.77628	1.65752	81	115	1995		0	Post-baseline CHD event		Most days	Most days	On most days	On most days		0	0	European	Yes	1	normal											3.5876	1.7938	0.7938	1					no	22.75		II
715065	56		28.7615	101.5	101.5	1.30717	4.42648	0.707525	0.6244	85	144	2006		0	No CHD events		1day only	Most days	On most days	On 1 day only		0	1	European	Yes	1	>140/90	0	0	0	1	0	0	1	0	0	other	36.916	16.096		12					no	11.25		IV
687228	41		21.2421	75.3	75.4	1.08476	5.00595	0.968775	0.850025	67	103	2010		0	No CHD events		Most days	Most days	On most days	On most days		0	0	European	Yes	0	normal											4.5	1.5		3					no	0		II
466284	51		24.2085	89.7	90.4	1.25422	6.77841	3.02315	1.9069	79	149	1995		0	Post-baseline CHD event		not in last 7days	2-3days	2 or 3 days in last 7	Not in last 7 days		0	0	European	Yes	1	treated	1	0	0	0	1	0	1	0	1	CHD	9	4		5					no	60		III manual
631993	50	70.7981	27.2105	95.3	95.3	1.45544	5.1766	1.04002	0.9094	66	106	2010	1	0	No CHD events	Clinic V2	Most days	Most days	On most days	On most days	No DM	0	0	European	Yes	0	normal											17.7376	10.1088	1.1088	4	21.7467	14.7467		7	no	6.46154	Yes	II
632677	50	69.2895	26.4304	90.4	93.2	1.28599	4.82552	1.1469	1.68128	82	113	2009	1	0	No CHD events	Clinic V2	Most days	1day only	On 1 day only	On most days	New DM	0	1	European	Yes	1	normal											12	4		8		9.66667			no	0.75	Yes	III manual
585126	44	64.7748	20.8261	66.5	67.3	2.0088	6.2496	0.57	0.43	85	114	2010		0	No CHD events	Clinic V2	Most days	Most days	On most days	On most days	Known DM at V2	0	1	European	Yes	1	normal											16.2584	4.7392	0.7392	7	10.8333	3.83333		7	no	15.5577	Yes	III non-manual
654526	46	65.8809	28.1661	94.6	95.7	1.10594	6.55835	2.45315	2.51253	88	134	2010	1	0	No CHD events	Clinic V2	2-3days	Most days	On most days	2 or 3 days in last 7	No DM	0	0	European	Yes	1	normal											23.1	1.5		9	6.75	1.75		5	no	12.9231	Yes	III manual
716078	49	68.3039	22.6462	67.5	69.4	1.7391	7.1424	1.14		64	122	2010	0	0	No CHD events	Clinic V2	Most days	Most days	On most days	On most days	No DM	0	0	European	Yes	1	normal											16.7392	9.3696	0.3696	7		4.66667			no	6.80769	Yes	III manual
520345	57	77.8152	25.1448	86.5	87	1.58253	5.69768	1.0519	1.04002	79	107	2010	0	0	No CHD events	Clinic V2	Most days	2-3days	2 or 3 days in last 7	On most days	No DM	0	0	European	Yes	0	normal											11.308	10.048			12.0953	6.09533		6	no	20.1731	Yes	II
496967	52	70.193	25.5989	98	98	1.3764	5.2824	1.98	1.65	68	113	2009	0	0	No CHD events	Clinic V2	Most days	Most days	On most days	On most days	No DM	0	0	European	Yes	0	normal											14.9668	5.3534	1.3534	7	20.3098	11.3098	4.6431	9	no	6.23077	Yes	II
518694	59		23.4461	87.5	86	1.85789	8.63655	1.25378	1.06377	88	151	2007		0	CHD death first event		Most days	Most days	On most days	On most days		0	0	European	Yes	1	treated	1	0	0	0	0	0	0	0	1	CHD	8.5	8.5							no	40.1154		IV
714211	57		22.8845	79.2	79.2	1.3919	6.23114	3.55752	2.7619	77	123			0			not in last 7days	1day only	On 1 day only	Not in last 7 days		0		European	No		normal	0	0	0	0	0	1	0	0	0	respiratory	15	10		5					no	60		IV
456890	47	68.1697	32.3868	107.8	109.8	0.894128	5.48147	1.08753	1.46753	85	121	2010	1	0	No CHD events	Clinic V2	2-3days	1day only	On 1 day only	2 or 3 days in last 7	No DM	0	0	European	Yes	1	normal											8	1		7	5.58333	0.583333		5	no	3.80769	Yes	III manual
699528	62		36.9458	114.9	114.9	0.93	9.1884	4.11	3.99	85	126	2008		0	No CHD events		2-3days	2-3days	2 or 3 days in last 7	2 or 3 days in last 7		0	0	European	Yes	1	normal	0	0	0	0	0	1	1	0	0	respiratory	8.5	3.5		5					no	3.92308		III manual
561418	51	71.1403	28.3711	92.5	94.3	1.3578	8.3421	1.29	1.25	88	121	2010	1	0	No CHD events	Clinic V2	Most days	Most days	On most days	On most days	No DM	0	0	European	Yes	0	normal											15.3	1		8	14.8333	8.83333		6	no	25.25	Yes	II
690261	63		24.102	89.7	89.7	1.31776	6.26995	1.08753	0.98065	75	115	2010		0	No CHD events		not in last 7days	Most days	On most days	Not in last 7 days		0	0	European	Yes	0	normal	0	0	0	0	1	1	1	0	0	other	14.792	8.792		6					no	0		IV
619209	47	68.0684	22.0253	84	85.4	0.947082	4.68845	1.53877	1.70502	68	100	2010	1	0	No CHD events	Clinic V2	2-3days	Most days	On most days	2 or 3 days in last 7	New DM	0	1	European	Yes	1	normal											5.7392	1.3696	0.3696	4	7.58333	2.58333		5	no	24.5	Yes	II
606685	41	61.2539	24.4498	82.2	83.3	1.37072	5.90828	1.0994	0.83815	89	117	2011	1	0	No CHD events	Clinic V2	2-3days	Most days	On most days	2 or 3 days in last 7	No DM	0	0	European	Yes	1	normal											17.056	7.276		6	14.0888	7.08877	0.4221	7	no	26.1154	Yes	II
626710	66		24.5056	77.4	80.2	1.9344	7.0029	0.97	0.81	62	119	2010	0	0	No CHD events		2-3days	Most days	On most days	2 or 3 days in last 7		0	0	European	Yes	0	normal	1	1	0	0	0	1	0	1	0	cerebrovascular disease	6.9094	3.9547	2.9547		1.58333	0.583333		1	no	6	Yes	III manual
633478	58	77.2485	25.4525	95.8	96.2	1.20126	7.14807	1.31315	1.2419	67	100	2008	1	0	No CHD events	Clinic V2	Most days	Most days	On most days	On most days	No DM	0	0	European	Yes	0	normal											7.02	1.5		3	9.5	3.5		6	no	7.75	Yes	I
551987	54		37.231	118.1	119.2	1.25422	5.28834	1.46753	1.42002	73	123	2001		0	CHD death first event		Most days	Most days	On most days	On most days		0	0	European	Yes	1	normal	1	1	0	0	0	0	0	0	1	CHD	13.0802	3.5301	2.0301	5					no	12.1731		III manual
582236	58		30.118	102.3	102.3	0.7254	5.7846	5.24		69	172	2004		0	No CHD events		Most days	Most days	On most days	On most days		1	1	European	Yes	1	>160/95	0	0	0	1	0	0	0	0	0	neoplasm	1	1							yes	1.61538		II
613218	40		27.3197	92.9	92.9	1.1589	5.58309	2.32253	1.77628	96	139	2005		0	CHD death first event		not in last 7days	Most days	On most days	Not in last 7 days		0	0	European	Yes	1	>160/95	1	0	0	0	0	0	0	0	1	CHD	12	4		8					no	75		III manual
711944	53		22.1749	77.6	77.6	1.1067	5.9241	1.88	1.67	72	113	2009		0	No CHD events		not in last 7days	Most days	On most days	Not in last 7 days		0	0	European	Yes	1	normal	0	0	0	1	0	1	0	0	0	neoplasm	10.5	3.5		7					no	10.8654		III manual
711500	48		29.8175	93.2	93.2	1.22244	5.1227	2.78565	2.4294	81	113	2008		0	No CHD events		Most days	Most days	On most days	On most days		0	0	European	Yes	1	normal	0	0	0	1	0	0	0	0	0	neoplasm	14	5		9					no	86.5		III manual
582927	50		22.6955	77.6	78.3	1.10594	4.78307	0.826275	0.683775	60	102	2009	1	0	No CHD events		2-3days	Most days	On most days	2 or 3 days in last 7		0	0	European	Yes	0	normal											14.52	4		8	11.6667	4.66667		7	no	4.61538	Yes	III non-manual
688263	42	62.2177	22.7914	81.4	82.9	1.2754	4.41717	1.2419	1.1944	92	127	2010	1	0	No CHD events	Clinic V2	Most days	Most days	On most days	On most days	No DM	0	0	European	Yes	1	>140/90											25.3	9		10	17.8333	8.83333		9	no	20.1731	Yes	III manual
431286	58		25.1662	91.2	92.8	1.80494	8.31672	6.85878	6.5619	91	123	1994		0	CHD death first event		Most days	2-3days	2 or 3 days in last 7	On most days		0		European	No		treated	1	0	0	0	0	0	0	0	1	CHD	3.5	3.5							no	4.24038		III non-manual
570689	53		21.3877	78.3	78.3	1.78376	5.52286	0.945025	0.7669	81	128	2010	1	0	No CHD events		not in last 7days	1day only	On 1 day only	Not in last 7 days		0	0	European	Yes	1	normal											19.0848	8.1524	4.1524	3	15.7939	10.7939	4.1272	5	no	8.30769	Yes	III non-manual
748563	64		31.9596	108.5	109.1	1.116	6.5472	2.09	2.64	88	175	1996		0	No CHD events		Most days	Most days	On most days	On most days		1	1	European	Yes	1	>160/95	0	0	0	1	0	0	0	0	0	neoplasm	4	4							no	9.23077		IV
417695	42		22.0428	66.2	71.5	1.674	6.1287	0.79	0.48	77	109	2008		0	No CHD events		Most days	2-3days	2 or 3 days in last 7	On most days		0	0	European	Yes	1	normal	0	0	0	1	0	0	0	0	0	neoplasm	4	4							no	2.36538		II
643653	66		23.9041	86	86	1.5438	6.1845	0.87	0.7	66	115	2007		0	CHD death first event		Most days	1day only	On 1 day only	On most days		0		European	No		normal	1	0	0	1	0	1	1	0	1	neoplasm	6.5	1.5		5					no	0.865385		III non-manual
788610	49		22.3462	83.2	83.2	2.3994	6.1101	0.36	0.3	69	115	2010	1	0	No CHD events		not in last 7days	Most days	On most days	Not in last 7 days		0	0	European	Yes	0	normal	0	0	0	0	0	0	1	0	0	other	10	1		9	4.58333	0.583333		4	no	40.1154	Yes	III manual
650926	58		18.7697	72.4	74.4	1.12713	6.31142	1.64565	1.4319	49	91			0			not in last 7days	Most days	On most days	Not in last 7 days		0		European	Unobtainable		normal	0	0	0	0	0	0	1	0	0	other	3.5	3.5							no	6		V
526867	45	63.7043	22.2124	74	74	1.3392	7.1145	2.58	2.32	67	99	2009	0	0	No CHD events	Clinic V2	2-3days	2-3days	2 or 3 days in last 7	2 or 3 days in last 7	No DM	0	0	European	Yes	0	normal											9.5	3.5		6	8.91667	0.916667		8	no	15.5	Yes	III manual
619868	45	65.4511	26.351	92.2	92.2	1.18008	5.13595	1.32502	1.40815	79	116	2011	1	0	No CHD events	Clinic V2	Most days	2-3days	2 or 3 days in last 7	On most days	No DM	0	0	European	Yes	1	normal											9.78	1		5	7.75	1.75		6	no	0.230769	Yes	IV
778799	48	69.024	21.3954	78.8	79.3	1.78376	4.85141	0.636275	0.5294	63	100	2010	1	0	No CHD events	Clinic V2	Most days	Most days	On most days	On most days	No DM	0	0	European	Yes	0	normal											7.6512	1.5756	0.0756	6	7.69043	2.69043	0.1071	5	no	18.6154	Yes	II
464650	50	70.4695	22.3714	86.6	89.1	1.3919	6.46388	1.11127	1.2419	53	125	2010	0	0	No CHD events	Clinic V2	2-3days	Most days	On most days	2 or 3 days in last 7	No DM	0	0	European	Yes	0	normal											5.5	1.5		4	5.58333	0.583333		5	no	12.1154	Yes	II
689978	41		24.811	87.2	88.3	1.48722	3.85039	0.897525	0.74315	57	92	2009	0	0	No CHD events		Most days	2-3days	2 or 3 days in last 7	On most days		0	0	European	Yes	0	normal											10.2992	1.1496	0.1496	9	6.91667	0.916667		6	no	17.5	Yes	II
671766	47		19.6882	70.1	70.1	1.9716	6.2775	0.95	0.74	68	109	2010	1	0	No CHD events		1day only	Most days	On most days	On 1 day only		0	0	European	Yes	0	normal											12.5876	4.7938	0.7938	7	10.3839	5.38393	2.8006	5	no	13.6154	Yes	III manual
422395	62		23.3518	85.1	86	0.9207	6.5472	2.13	2.04	74	116	1996		0	No CHD events		Most days	Most days	On most days	On most days		0	0	European	Yes	1	normal	0	0	0	1	0	0	0	0	0	neoplasm	10	1		9					no	4.5		III manual
485823	62		26.4372	72.8	73.6	1.2369	7.8957	1.94	2.13	70	133	2010	1	0	No CHD events		Most days	2-3days	2 or 3 days in last 7	On most days		0	0	European	Yes	1	normal											1	1			5.41667	1.41667		4	no	1.55769	Yes	III non-manual
715824	48		22.6964	84.1	86.2	0.904719	4.52351	3.20128	3.02315	63	108	2008		0	No CHD events		not in last 7days	1day only	On 1 day only	Not in last 7 days		0	0	European	Yes	0	normal	0	0	0	0	0	1	1	0	0	other	32.3844	10.7822	1.7822	11					no	1.5		III manual
590049	56		26.9685	76.2	76	1.4601	5.5149	1.45	1.23	76	119	2010		0	No CHD events		Most days	Most days	On most days	On most days		0	0	European	Yes	0	normal											1	1							no	1.67308		IV
575034	58		43.6707	137.3	137.3	1.1904	5.4033	1.64	1.41	93	138	2009		0	CHD death first event		Most days	Most days	On most days	On most days		1	1	European	Yes	1	treated	1	1	0	0	0	0	1	0	1	CHD	4	4							no	0.576923		III manual
445679	51		26.5862	101.2	100.6	1.31776	5.70644	2.7144	2.1919	76	115	1997		0	Post-baseline CHD event		not in last 7days	not in last 7days	Not in last 7 days	Not in last 7 days		1	1	European	Yes	0	normal	0	0	0	1	0	0	1	0	0	neoplasm	1	1							no	2.625		V
582265	65		26.2109	92.6	92.5	0.904719	5.02594	1.7644	1.94253	79	128	2003		0	No CHD events		2-3days	2-3days	2 or 3 days in last 7	2 or 3 days in last 7		0	0	European	Yes	0	normal	1	1	0	0	0	0	1	0	0	other circ	1	1							no	6.17308		II
574853	64	84.2136	24.9408	87.9	87.9	1.21185	7.36654	2.32253	2.56002	83	135	2011	1	0	No CHD events	Clinic V2	not in last 7days	Most days	On most days	Not in last 7 days	New DM	0	1	European	Yes	1	normal	0	0	0	1	0	1	0	0	0	neoplasm	7	1		6				6	no	3.23077	Yes	I
721111	61		23.1827	85.5	85.5	0.9393	4.6686	1.45	1.45	75	123		1	0			Most days	Most days	On most days	On most days		0	0	European	No	1	normal											10.6012	7.8006	2.8006		10.5506	4.5506	2.8006	6	no	3	Yes	IV
503953	40	60.0027	27.183	93.3	94.5	1.57194	6.52686	1.11127	1.26565	76	112	2009	1	0	No CHD events	Clinic V2	Most days	Most days	On most days	On most days	No DM	0	0	European	Yes	1	normal											17.06	2.5		7	21.6827	13.6827		8	no	56	Yes	III manual
581351	55	75.77	27.0479	92.5	93	1.06358	6.0759	2.37002	2.63127	80	126	1991	1	0	Post-baseline CHD event	Clinic V2	2-3days	2-3days	2 or 3 days in last 7	2 or 3 days in last 7	Known DM at V2	0	1	European	Yes	1	normal											13.0326	2.7663	1.2663	9	8.66667	4.66667		4	no	41	Yes	III non-manual
795817	51	70.7187	30.8684	105.5	106.7	1.31776	5.1309	1.96627	2.16815	57	105	2010	1	0	No CHD events	Clinic V2	Most days	Most days	On most days	On most days	No DM	0	0	European	Yes	0	normal											5	1		4	7.41667	1.41667		6	no	1.96154	Yes	IV
420176	42	62.2697	24.9775	82.6	83.5	1.11654	6.73678	1.20627	1.2419	81	106	2010	0	0	No CHD events	Clinic V2	2-3days	not in last 7days	Not in last 7 days	2 or 3 days in last 7	No DM	0	0	European	Yes	1	normal											7.5326	2.2663	1.2663	4	8.84963	1.84963	1.2663	7	no	6.86538	Yes	II
646664	50	69.1116	27.3808	74	74.6	1.488	4.4919	0.53	0.43	61	96	2010	1	0	No CHD events	Clinic V2	2-3days	2-3days	2 or 3 days in last 7	2 or 3 days in last 7	No DM	0	0	European	Yes	1	normal											13.292	6.292		7	9.66667	4.66667		5	no	9.11539	Yes	III manual
439597	45	66.2505	27.0533	101	102.1	0.989446	6.47062	3.26065	2.94003	86	122	2010	1	0	No CHD events	Clinic V2	Most days	2-3days	2 or 3 days in last 7	On most days	No DM	0	0	European	Yes	1	normal											13.78	4		6	6.5138	2.5138	0.7638	4	no	38.1154	Yes	III manual
630813	58	76.7118	33.202	106.5	108.7	1.0044	4.1664	1.34	1.49	108	170	2009	1	0	No CHD events	Clinic V2	Most days	Most days	On most days	On most days	Known DM at V2	0	1	European	Yes	1	>160/95											7	1		6	8.5322	3.5322	1.7822	5	no	3.75	Yes	III manual
462130	45	65.4483	25.9325	92.4	92.4	1.16949	6.29906	1.08753	0.968775	72	118	1996	0	0	Post-baseline CHD event	Clinic V2	2-3days	Most days	On most days	2 or 3 days in last 7	No DM	0	0	European	Yes	1	normal											33.2712	16.4856	6.4856	4	16.6667	9.66667		7	no	7.26923	Yes	II
720063	44	63.9206	23.738	83.8	83.8	1.3764	5.8497	1.57	1.73	95	136	2009	1	0	No CHD events	Clinic V2	Most days	Most days	On most days	On most days	Known DM at V2	0	1	European	Yes	1	>160/95											20.568	10.048		8				8	no	7.55769	Yes	IV
623322	58		29.1868	104.5	104.5	1.1997	5.9427	2.33	2.19	87	138	2010	0	0	No CHD events		1day only	1day only	On 1 day only	On 1 day only		0	0	European	Yes	1	normal											11	5		6	9.83333	3.83333		6	no	20.8077	Yes	III non-manual
608936	43		24.6427	89.9	90.5	1.63549	5.69751	1.40815	1.46753	96	142	2010	0	0	No CHD events		2-3days	Most days	On most days	2 or 3 days in last 7		0	1	European	Yes	1	>160/95											8.1498	4.4589	0.6909	3	9.66667	4.66667		5	no	28.25	Yes	I
495418	56		27.4575	93.2	93.6	1.02122	9.65468	5.71877	4.74503	90	143	2008		0	No CHD events		2-3days	2-3days	2 or 3 days in last 7	2 or 3 days in last 7		0	0	European	Yes	1	>140/90	0	0	0	1	0	1	1	0	0	respiratory	14	4		10					no	23.8654		III manual
572778	54		30.774	116.4	115.9	0.777629	6.16233	12.5944	11.3238	58	108	2009	1	0	Post-baseline CHD event		not in last 7days	2-3days	2 or 3 days in last 7	Not in last 7 days		0	0	European	Yes	1	normal											12.6012	6.8006	2.8006	3	10.6339	6.63393	2.8006	4	no	58.0577	Yes	III non-manual
504317	58		17.8546	66	66	1.6461	7.0122	0.92	0.71	69	141	2010	0	0	No CHD events		not in last 7days	2-3days	2 or 3 days in last 7	Not in last 7 days		0	1	European	Yes	0	>140/90											17	9		8	17.4673	12.4673	2.8006	5	no	30	Yes	III manual
614185	49	70.1465	26.8082	90.6	91.5	1.0424	5.93909	2.58378	2.70252	73	130	1998	0	0	Post-baseline CHD event	Clinic V2	Most days	2-3days	2 or 3 days in last 7	On most days	Known DM at V2	0	1	European	Yes	1	normal											25.056	17.056		8	9.66667	4.66667		5	no	0.115385	Yes	V
763592	50	70.0698	27.7243	102.9	101.9	1.13242	7.57646	2.4294	2.15628	89	133	2010	0	0	No CHD events	Clinic V2	2-3days	Most days	On most days	2 or 3 days in last 7	Known DM at V2	0	1	European	Yes	1	normal											11.02	8.5			10.8333	3.83333		7	no	6.31731	Yes	III manual
410247	65		29.1636	98.2	98.2	1.41308	6.42655	1.12315	1.11127	70	114	2005		0	No CHD events		not in last 7days	2-3days	2 or 3 days in last 7	Not in last 7 days		0	0	European	Yes	0	normal	0	0	0	1	0	0	0	0	0	neoplasm	6	1		5					no	2.42308		III manual
450472	48	67.8467	24.3348	85.5	87.6	1.51899	5.65569	0.8619	0.802525	90	122	2010	0	0	No CHD events	Clinic V2	not in last 7days	1day only	On 1 day only	Not in last 7 days	No DM	0	0	European	Yes	0	normal											6	1		5	11.2563	5.25627	0.5896	6	no	42.7404	Yes	IV
674807	60		24.962	87.3	87.3	1.40249	3.57097	1.63377	1.30128	79	125	2009	1	0	No CHD events		Most days	Most days	On most days	On most days		0	0	European	Yes	1	normal											8.5876	1.7938	0.7938	6	11.6667	4.66667		7	no	15.6154	Yes	III manual
755696	61		27.0619	89.1	89.1	1.70962	6.96853	0.74315	0.565025	77	134	2004	0	0	Post-baseline CHD event		Most days	2-3days	2 or 3 days in last 7	On most days		0	0	European	Yes	1	normal											13.5376	5.7688	1.7688	6	4.58333	0.583333		4	no	0	No	III manual
796163	50	70.538	24.6464	86.1	87.6	1.41308	5.07842	0.493775	0.422525	70	118	2010	0	0	No CHD events	Clinic V2	Most days	not in last 7days	Not in last 7 days	On most days	No DM	0	0	European	Yes	1	normal											2	1		1	8.83333	3.83333		5	no	12.2885	Yes	III non-manual
591881	62	80.7858	27.0969	105.5	106.2	0.925901	6.27958	2.64315	2.8094	72	117	2010	0	0	No CHD events	Clinic V2	not in last 7days	Most days	On most days	Not in last 7 days	No DM	0	0	European	Yes	1	normal											17.048	10.048		7	5.75	1.75		4	no	0.173077	Yes	III manual
591842	44	64.6297	22.5897	75.4	79.1	2.15444	5.83714	1.0044	0.731275	66	117	2011	1	0	No CHD events	Clinic V2	Most days	2-3days	2 or 3 days in last 7	On most days	No DM	0	0	European	Yes	0	normal											21.2912	6.8816	0.5896	5	10.1809	2.18093	0.5896	8	no	14.6154	Yes	II
436636	44		25.4653	83.6	82.8	1.40249	4.67875	0.802525	0.4344	85	140	2010		0	No CHD events		2-3days	2-3days	2 or 3 days in last 7	2 or 3 days in last 7		0	0	European	Yes	1	normal											20.3336	8.2768	4.2768	4					no	20.4038		II
722500	62		24.9687	85.5	85.5	1.1589	6.24085	1.78815	1.78815	82	128			0			2-3days	2-3days	2 or 3 days in last 7	2 or 3 days in last 7		0		European	No		normal	0	0	0	1	0	0	0	0	0	neoplasm	19.5244	2.8522	1.8522	6					no	0.288462		III manual
600451	63		23.7647	91	91.7	0.9951	8.3328	2.51	2.6	85	130	1996		0	Post-baseline CHD event		Most days	Most days	On most days	On most days		0	1	European	Yes	1	treated	1	1	0	0	0	0	0	0	0	other circ	9.0134	3.7567	0.2567	5					no	0.115385		III non-manual
516472	57	77.1828	26.9932	101.4	99.7	1.41308	5.97178	1.42002	1.39628	85	131	2010	0	0	No CHD events	Clinic V2	Most days	Most days	On most days	On most days	No DM	0	0	European	Yes	1	normal											15	5		10	4.75	1.75		3	no	1.09615	No	III manual
458408	44	65.3881	26.4787	99.6	100	0.978855	5.3933	2.13252	1.97815	73	110	2003	1	0	Post-baseline CHD event	Clinic V2	2-3days	Most days	On most days	2 or 3 days in last 7	No DM	0	0	European	Yes	1	treated											8.1008	1.0504	0.0504	7	4.58333	0.583333		4	no	13.6731	Yes	III manual
531544	65		30.357	114	114	1.1904	7.1703	3.01	3.43	77	128			0	Post-baseline CHD event		not in last 7days	Most days	On most days	Not in last 7 days		1	1	European	Yes	1	normal	1	0	1	0	1	0	1	0	1	digestive/GI	3.5	3.5							no	24.0577		III manual
609932	55	74.9706	25.6075	93.6	93.6	1.302	6.4077	4.05	3.69	88	136	2010	0	0	No CHD events	Clinic V2	1day only	2-3days	2 or 3 days in last 7	On 1 day only	New DM	0	1	European	Yes	1	normal	0	0	0	0	0	0	0	0	0	missing	2.5292	1.2646	0.2646	1		2.58333			no	43.75	Yes	III manual
713072	52	73.2813	25.3593	95.2	95.4	1.18008	5.29855	1.06377	1.0519	68	116	2010	1	0	No CHD events	Clinic V2	1day only	2-3days	2 or 3 days in last 7	On 1 day only	No DM	0	0	European	Yes	0	normal											4.3268	2.1634	1.1634	1	11.0598	6.05977	4.6431	5	no	12	Yes	I
558793	62		25.2558	90.4	91.3	1.02122	5.23586	0.588775	0.55315	94	153			0			Most days	2-3days	2 or 3 days in last 7	On most days		0		European	No		>140/90	0	0	0	1	0	0	0	0	0	neoplasm	17.5704	8.5352	0.0352	9					no	7.98077		III manual
647317	49	70.0342	23.8858	72.1	75.6	1.4136	6.7518	2.7		69	123	1996	1	0	Post-baseline CHD event	Clinic V2	Most days	2-3days	2 or 3 days in last 7	On most days	Known DM at V2	1	1	European	Yes	1	normal											14.5326	5.2663	1.2663	8	7.75	1.75		6	yes	0	No	III non-manual
401949	41	61.2074	27.8957	97.4	97.6	1.29658	6.78223	1.75252	1.68128	82	140	2005	0	0	Post-baseline CHD event	Clinic V2	not in last 7days	Most days	On most days	Not in last 7 days	No DM	0	0	European	Yes	0	normal											13.6	1			9.75	1.75		8	no	15.75	Yes	II
549078	59	78.3107	26.1832	96.2	96.2	1.20126	6.97531	2.12065	2.3344	70	112	2010	0	0	No CHD events	Clinic V2	Most days	Most days	On most days	On most days	No DM	0	0	European	Yes	1	normal											5.0292	1.7646	0.2646	3	7.58333	2.58333		5	no	10.1731	Yes	II
731656	50	71.1732	24.2813	87.4	87.4	0.957673	5.21238	0.88565	0.921275	73	117	2010	1	0	No CHD events	Clinic V2	1day only	Most days	On most days	On 1 day only	No DM	0	0	European	Yes	1	normal											8.5	1.5		7	6.91667	0.916667		6	no	0.115385	Yes	IV
571470	59		22.5222	88.5	88.2	1.13772	5.65338	1.04002	1.0044	77	126	2010	1	0	No CHD events		Most days	Most days	On most days	On most days		0	0	European	Yes	1	normal											18.8276	4.7638	0.7638	7	14.4673	7.46727	2.8006	7	no	23.1731	Yes	II
549394	59	80.1999	21.3294	73.2	74.4	1.41308	5.76601	0.60065	0.5294	69	117	2010	1	0	No CHD events	Clinic V2	Most days	Most days	On most days	On most days	No DM	0	0	European	Yes	0	normal											18.0254	9.0127	5.0127	4	16.3098	9.30977	4.6431	7	no	38	Yes	III manual
462480	44	66.1848	22.763	85.8	85.8	1.43426	6.4349	2.12065	1.96627	74	113	2011	1	0	No CHD events	Clinic V2	1day only	2-3days	2 or 3 days in last 7	On 1 day only	No DM	0	0	European	Yes	0	normal											10.8126	2.7663	1.2663	3	10.6667	4.66667		6	no	19.75	Yes	II
493045	61		19.1324	63.4	63	1.28599	6.04608	0.945025	0.7669	66	131	2006		0	CHD death first event		2-3days	not in last 7days	Not in last 7 days	2 or 3 days in last 7		0	0	European	Yes	1	normal	1	1	0	0	0	0	0	0	1	CHD	6.02	3.5							no	0.923077		IV
717605	57	78.7543	25.4612	89.3	89.3		7.05661	1.2419		75	121	2010	0	0	No CHD events	Clinic V2	1day only	2-3days	2 or 3 days in last 7	On 1 day only	Known DM at V2	1	1	European	No	0	normal											17.9094	3.9547	2.9547	11	14.6214	7.62137	2.9547	7	yes	3.46154	Yes	III manual
719366	60		25.2764	76.4	84.2	1.488	5.8032	1.21	1.2	66	111			0			Most days	2-3days	2 or 3 days in last 7	On most days		0		European	No		normal	0	0	0	0	0	1	0	0	0	respiratory	2	1		1					no	12		II
604426	49		23.5729	81.4	83.9	1.55076	7.34115	2.07315	1.8594	102	146		1	0			2-3days	not in last 7days	Not in last 7 days	2 or 3 days in last 7		0	0	European	No	1	>160/95											19.268	12.268		7	16.6667	9.66667		7	no	31.0577	Yes	III manual
588176	55	76.271	24.0122	87	87.6	1.57724	7.26158	2.03752	1.69315	91	151	2004	1	0	Post-baseline CHD event	Clinic V2	Most days	Most days	On most days	On most days	Known DM at V2	1	1	European	Yes	1	>140/90											9.78	4		2	9.5322	3.5322	1.7822	6	no	12.1154	Yes	III manual
449938	53		21.8598	76.4	80.9	1.41308	4.37519	0.707525	0.5769	81	146			0			2-3days	2-3days	2 or 3 days in last 7	2 or 3 days in last 7		0		European	Unobtainable		>140/90	0	0	0	1	0	0	0	0	0	neoplasm	8.5	3.5		5					no	3.05769		III manual
660161	53	72.7748	25.7308	91.8	93.4	1.49781	7.51348	1.51503	1.32502	73	103	2010	1	0	No CHD events	Clinic V2	1day only	1day only	On 1 day only	On 1 day only	Known DM at V2	0	1	European	Yes	1	normal											5.5	1.5		4	3.75	1.75		2	no	0.403846	Yes	III manual
448972	59		23.8969	87.1	87.1	1.7484	5.4777	0.84	0.77	61	112			0			1day only	Most days	On most days	On 1 day only		0		European	No		normal	1	1	0	0	0	1	0	0	0	other circ	8	1		7					no	0.230769		IV
454037	44	63.1759	28.021	93.6	94.2	1.67785	6.1416	1.0994	1.1944	70	112	2009	0	0	No CHD events	Clinic V2	1day only	2-3days	2 or 3 days in last 7	On 1 day only	No DM	0	0	European	Yes	0	normal											13.54	1.5		7			2.9547	7	no	44.8462	Yes	II
446785	55		18.6415	63.3	63.4	1.55076	5.45627	1.1469	0.873775	79	111	2010		0	No CHD events		Most days	2-3days	2 or 3 days in last 7	On most days		0	0	European	Yes	0	normal											4	4							no	0		III non-manual
758189	62	81.295	22.2965	83	85.1	1.1904	5.4963	1.11	0.87	60	109	2010	0	0	No CHD events	Clinic V2	1day only	2-3days	2 or 3 days in last 7	On 1 day only	No DM	0	0	European	Yes	1	normal											11	5		6	11.6667	4.66667		7	no	0.173077	Yes	IV
584219	48		25.2763	86	89.4	1.6368	6.2403	1.03	0.97	83	122	2010	1	0	No CHD events	Nurse home visit	1day only	1day only	On 1 day only	On 1 day only	No DM	0	0	European	Yes	0	normal											12.5	1.5		11	5.75	1.75		4	no	18	Yes	III manual
650650	51		24.3039	86	86.1	0.936491	5.45172	0.9569	0.897525	74	109	1995		0	Post-baseline CHD event		2-3days	Most days	On most days	2 or 3 days in last 7		0	0	European	Yes	1	normal	1	1	0	0	0	0	0	0	1	CHD	12	4		8					no	0.865385		V
569636	52		26.4108	80.9	83.2	1.2276	6.1659	1.22	1.14	68	92	2001		0	CHD death first event		not in last 7days	Most days	On most days	Not in last 7 days		0	0	European	Yes	0	normal	1	1	0	1	0	0	1	0	1	neoplasm	3.5	3.5							no	1.5		III non-manual
640664	61	82.5736	25.8277	99.1	99.7	1.47662	5.38804	0.7194	0.6244	94	140	2011	0	0	No CHD events	Clinic V2	Most days	Most days	On most days	On most days	No DM	0	0	European	Yes	1	>140/90											5.76	1.5		3	12.6332	6.6332	4.1272	6	no	12.75	Yes	III manual
749902	43	64.1013	25.7555	97.4	97.4	0.777629	3.69292	1.6219	1.6219	66	129	2010	1	0	No CHD events	Clinic V2	Most days	2-3days	2 or 3 days in last 7	On most days	No DM	0	0	European	Yes	0	normal											5	1		4	4.75	1.75		3	no	18.5	Yes	II
597306	48		25.2994	86.3	86.3	1.116	6.2961	1.38	1.25	79	133			0			2-3days	2-3days	2 or 3 days in last 7	2 or 3 days in last 7		0		European	Unobtainable		normal	0	0	0	0	0	1	1	0	0	other	11.5	3.5		8					no	0.230769		V
725408	46	65.7769	23.5908	67.6	71.4	1.674	5.208	1.15	0.85	68	110	2010	1	0	No CHD events	Clinic V2	2-3days	2-3days	2 or 3 days in last 7	2 or 3 days in last 7	No DM	0	0	European	Yes	0	normal											20.76	8.5		11	12.0879	4.08793	0.2546	8	no	3.98077	Yes	II
447910	61		24.5018	85.2	85.2	0.9486	6.2682	1.09	1.1	86	140	2008		0	CHD death first event		2-3days	Most days	On most days	2 or 3 days in last 7		0		European	No		normal	1	1	0	0	0	0	0	0	1	other circ	4	4							no	1.55769		III manual
554955	47		25.0069	88.9	90.7	2.09089	7.0013	0.826275	0.755025	76	126		1	0			Most days	Most days	On most days	On most days		0	0	European	No	0	normal											15.6776	0.4488	0.4488	11	15.5936	9.5936	0.5896	6	no	55	Yes	V
497308	61		30.2933	99.4	101.2	1.21185	7.70241	2.79752	2.2869	60	154			0	Post-baseline CHD event		Most days	2-3days	2 or 3 days in last 7	On most days		0	0	European	Yes	1	>140/90	1	0	0	0	0	1	0	1	0	cerebrovascular disease	18	10		8					no	19.5		III manual
734855	61		23.8359	91.6	92.6	1.2462	6.1845	1.48	1.05	72	110	2010		0	No CHD events		not in last 7days	Most days	On most days	Not in last 7 days		0	0	European	Yes	1	normal											1	1							no	15.75		III manual
565220	65		25.4665	95.6	95.6	1.9638	7.21109	1.06377	0.921275	86	135			0			Most days	Most days	On most days	On most days		0		European	Unobtainable		normal	0	0	0	1	0	0	0	0	0	neoplasm	6.5	1.5		5					no	33		I
748143	58		25.8922	91.8	91.8	0.8835	7.1703	1.66	1.57	66	94	1995		0	CHD death first event		1day only	2-3days	2 or 3 days in last 7	On 1 day only		0	0	European	Yes	1	normal	1	1	0	0	0	0	0	0	1	CHD	6	4		2					no	12		III manual
731134	53	74.1273	20.8066	71.6	73	0.79881	6.57934	1.30128	0.9094	61	104	2010	1	0	No CHD events	Clinic V2	Most days	Most days	On most days	On most days	No DM	0	0	European	Yes	0	normal											6.5326	2.2663	1.2663	3	6.58333	2.58333		4	no	16.75	Yes	I
615167	58		23.8806	84.6	84.5	1.94262	6.01256	0.9094		69	146	1996		0	CHD death first event		2-3days	2-3days	2 or 3 days in last 7	2 or 3 days in last 7		1	1	European	Yes	0	>140/90	1	0	0	0	0	1	0	0	1	CHD	16	9		7					yes	73.5577		IV
422852	44		21.9962	61.7	63.9	1.5252	4.5105	1.21	0.8	67	105	2010	1	0	No CHD events		Most days	2-3days	2 or 3 days in last 7	On most days		0	0	European	Yes	0	normal											16.2544	8.1272	4.1272	4	16.4305	10.4305	0.7638	6	no	8.25	Yes	II
480648	46		32.5964	103.7	108.2	1.80494	4.73205	0.93315	0.755025	73	134	1996		0	Post-baseline CHD event		Most days	Most days	On most days	On most days		0	0	European	Yes	1	treated	1	1	0	0	0	0	0	0	0	other circ	15.2976	3.2688	1.7688	9					no	40.2308		III manual
609914	54	73.7687	23.3347	83.5	83.5	1.8042	4.1013	0.65	0.49	80	158	2000	1	0	Post-baseline CHD event	Clinic V2	Most days	Most days	On most days	On most days	Known DM at V2	1	1	European	Yes	1	>140/90											29.64	10		2	9.66667	4.66667		5	no	40.3462	Yes	II
512221	62		27.9015	104	105.1	1.40249	5.58222	1.27752	1.58627	87	134	1996		0	Post-baseline CHD event		Most days	Most days	On most days	On most days		0	0	European	Yes	1	treated	1	1	0	0	0	0	0	0	0	missing	6.2176	2.1088	1.1088	3					no	28.8654		II
675927	45		20.0565	73.4	73.4	0.989446	10.7331	2.06128	1.89503	73	109	2010	1	0	No CHD events		Most days	Most days	On most days	On most days		0	0	European	Yes	0	normal											8.0326	2.7663	1.2663	4	11.538	5.53803	2.9547	6	no	4.5	Yes	II
657153	48	68.8159	25.6803	88.2	89.5	1.1589	5.1204	1.17065	1.20627	84	129	2007	0	0	Post-baseline CHD event	Clinic V2	Most days	2-3days	2 or 3 days in last 7	On most days	No DM	0	0	European	Yes	1	normal											18.8062	5.6431	4.6431	6	6.68047	1.68047	0.7638	5	no	6	Yes	III manual
635386	46		22.605	86.6	86.6	1.1904	5.487	0.76	0.76	81	114		1	0			2-3days	2-3days	2 or 3 days in last 7	2 or 3 days in last 7		0	0	European	No	0	normal											12.02	3.5		6	7.58333	2.58333		5	no	12.3654	Yes	III manual
784764	63		26.2812	94.1	94.4	1.05299	5.60031	1.58627	1.44378	72	118	1993		0	Post-baseline CHD event		2-3days	Most days	On most days	2 or 3 days in last 7		0	1	European	Yes	1	normal	0	0	0	1	0	0	0	0	0	neoplasm	14.6104	1.0252	0.0252	6					no	1.67308		III non-manual
518214	59		30.6564	106.8	108.5	0.819992	4.35856	1.15877	1.45565	79	125			0			2-3days	2-3days	2 or 3 days in last 7	2 or 3 days in last 7		1		European	No		normal	0	0	0	1	0	0	1	0	0	neoplasm	4	1		3					no	13.0577		II
444602	43	62.8391	25.0901	89.4	91.3	1.21185	7.83886	3.7594	2.78565	65	100	2010	1	0	No CHD events	Clinic V2	not in last 7days	2-3days	2 or 3 days in last 7	Not in last 7 days	No DM	0	0	European	Yes	1	treated											24.6412	6.8006	2.8006	10	10.5506	4.5506	2.8006	6	no	90.0577	Yes	III manual
754358	57	77.0705	34.8164	106.8	108.6	1.01063	5.66399	1.4319	1.1469	75	120	1997	1	0	Post-baseline CHD event	Clinic V2	2-3days	Most days	On most days	2 or 3 days in last 7	No DM	0	0	European	Yes	1	normal											13.28	1.5		8	7.58333	2.58333		5	no	20.2308	Yes	III manual
504716	56		32.4917	114.9	114.9	1.03181	4.95042	1.5269	1.6694	83	145	2010	0	0	No CHD events		Most days	2-3days	2 or 3 days in last 7	On most days		0	1	European	Yes	1	>140/90											10	1		9	5.75	1.75		4	no	2.25	Yes	III manual
691995	64		18.9527	75.3	75.3	2.18621	5.93994	1.32502	0.921275	87	141	1995		0	No CHD events		2-3days	Most days	On most days	2 or 3 days in last 7		0	0	European	Yes	0	>140/90	0	0	0	0	0	1	1	0	0	respiratory	22.6	10							no	34.1154		III non-manual
796458	53		28.3378	97.5	97.5	1.5345	6.0822	1.67	1.47	97	149			0			2-3days	Most days	On most days	2 or 3 days in last 7		0		European	No		>160/95	0	0	0	0	0	0	1	0	0	other	16.04	4		7					no	31.1154		III non-manual
541797	53		26.7531	93.4	94	1.3485	7.4028	1.9	1.76	80	116	2010		0	No CHD events		2-3days	Most days	On most days	2 or 3 days in last 7		0	0	European	Yes	1	normal	1	1	0	0	0	1	0	0	0	other circ	6.5	1.5		5					no	63		III manual
580069	51		37.3892	111	111	1.11654	5.18327	2.6669	2.4294	76	133	2010	0	0	No CHD events		not in last 7days	not in last 7days	Not in last 7 days	Not in last 7 days		0	1	European	Yes	0	normal	0	0	0	1	0	0	0	0	0	neoplasm	8.292	6.292		2	5.58333	0.583333		5	no	12	No	III manual
749826	64		22.9676	84.6	84.6	0.8928	5.8869	1.3	2.29	85	153	2011		0	No CHD events		1day only	Most days	On most days	On 1 day only		0	0	European	Yes	1	>140/90	0	0	0	0	1	1	1	0	0	other	26.6	4		10					no	2.36538		III manual
495866	59	79.2772	28.3125	99.6	101	1.09535	6.76827	1.69315	1.88315	79	133	2010	1	0	No CHD events	Clinic V2	2-3days	Most days	On most days	2 or 3 days in last 7	Known DM at V2	1	1	European	Yes	1	normal											13	9		4	4.58333	0.583333		4	no	0	No	III manual
566824	61		32.5926	109.2	109.2	1.5066	5.7474	2.08	2.12	85	142	1997		0	No CHD events		Most days	Most days	On most days	On most days		0	0	European	Yes	1	treated	1	1	0	0	0	0	0	0	0	other circ	5.5112	2.7556	1.7556	1					no	32.5		III non-manual
798040	63		32.4718	103.4	105.2	0.682311	8.89933	10.3382	9.15065	81	127	1991		0	No CHD events		Most days	Most days	On most days	On most days		0	0	European	Yes	0	normal	0	0	0	0	0	0	0	0	0	missing	22.52	10		10					no	9.86539		III manual
408475	58		28.9422	104.2	104.2	1.21185	6.73567	2.22752	2.06128	82	115	2010		0	No CHD events		1day only	Most days	On most days	On 1 day only		0	1	European	Yes	1	normal											5.5	1.5		4					no	12.8654		II
691108	54		24.9373	87.4	89.3		4.58172	2.45315		56	101	2010		0	No CHD events		Most days	Most days	On most days	On most days		1	1	European	Yes	0	normal											13.292	6.292		7					yes	13.5		IV
457276	60		26.1233	88.6	88.6	1.6554	6.603	1.45	1.37	98	139	2000		0	CHD death first event		Most days	2-3days	2 or 3 days in last 7	On most days		0	0	European	Yes	0	>160/95	1	1	0	0	0	1	0	0	1	CHD	22.0712	6.7556	1.7556	6					no	0		II
452736	45		25.5767	90.6	90.8	1.02122	5.84442	1.63377	1.58627	82	117	2010		0	No CHD events		Most days	Most days	On most days	On most days		0	0	European	Yes	1	normal											34.5438	11.7519	7.7519	10					no	12.6827		IV
776721	65		26.9096	97.2	99.4	1.29658	5.43065	3.77128	4.10378	78	126	2010	0	0	No CHD events		Most days	not in last 7days	Not in last 7 days	On most days		0	0	European	Yes	1	normal											7.5112	5.7556	1.7556		5.91667	0.916667		5	no	19.75	Yes	III non-manual
517696	64		24.8909	90.5	89.9	1.23303	5.69583	1.2894	1.20627	56	84	2007		0	No CHD events		2-3days	Most days	On most days	2 or 3 days in last 7		0	0	European	Yes	1	normal	0	0	0	1	0	0	0	0	0	neoplasm	1	1							no	7		III manual
482489	60		27.1527	100.5	99.6	0.7812	6.4914	5.67	5.52	106	157	2002		0	CHD death first event		Most days	Most days	On most days	On most days		1	1	European	Yes	1	>160/95	1	0	0	0	0	0	0	0	1	CHD	11	4		7					no	0.0576923		III manual
696190	56		25.4903	98.5	96.5	1.16949	6.13185	4.05627	3.7119	99	147	1991		0	Post-baseline CHD event		2-3days	Most days	On most days	2 or 3 days in last 7		0	0	European	Yes	1	treated	1	1	0	0	0	0	0	0	1	CHD	13.2318	5.6159	0.6159	7					no	50		III manual
687300	54	73.2594	28.5388	102	104.5	0.947082	6.19467	2.50065	2.13252	94	128	2008	1	0	No CHD events	Clinic V2	Most days	Most days	On most days	On most days	No DM	0	0	European	Yes	1	>140/90											10	4		6	9.66667	4.66667		5	no	11.5	Yes	II
419867	52	71.8303	23.6632	66.2	70.1	1.9995	4.3245	0.57	0.43	83	125	2010	1	0	No CHD events	Clinic V2	Most days	1day only	On 1 day only	On most days	No DM	0	0	European	Yes	0	normal											5.5	3.5		2	5.58333	0.583333		5	no	9.25	Yes	III non-manual
462223	42	60.6188	19.0967	63.2	67.1	1.0602	7.4214	0.95		71	103	2010	1	0	No CHD events	Clinic V2	1day only	1day only	On 1 day only	On 1 day only	No DM	0	0	European	Yes	0	normal											11	1		10	6.58333	2.58333		4	no	0.0576923	Yes	V
728873	56		31.6653	102.9	106.8	0.91531	5.60031	1.82378	1.82378	66	121	1998		0	CHD death first event		Most days	Most days	On most days	On most days		0		European	Unobtainable		normal	1	0	0	0	0	0	0	0	1	CHD	5	4		1					no	0		II
696848	46	66.3135	20.5587	69.4	72.7	1.4136	4.7151	0.52	0.45	73	101	2010	1	0	No CHD events	Clinic V2	1day only	2-3days	2 or 3 days in last 7	On 1 day only	No DM	0	0	European	Yes	0	normal											1	1			9.66667	4.66667		5	no	0	Yes	III manual
456852	55		22.9002	75.6	76.2	1.0044	5.2359	1.4	1.16	82	122			0	Post-baseline CHD event		not in last 7days	2-3days	2 or 3 days in last 7	Not in last 7 days		0	0	European	Yes	1	normal	0	0	0	1	0	1	0	0	0	respiratory	10	4		6					no	18.1154		IV
624396	59		20.3223	71.2	71.2	1.6926	5.1243	0.7	0.58	50	109	2009		0	No CHD events		1day only	Most days	On most days	On 1 day only		0	0	European	Yes	0	normal	0	0	0	0	0	0	0	0	0	missing	15.5	3.5		12					no	0.0576923		III manual
551718	43		26.8473	96.2	96.2	1.2276	8.2119	4.3	3.31	78	114		1	0			not in last 7days	Most days	On most days	Not in last 7 days		0	0	European	No	0	normal											26.0968	6.1384	2.1384	9	23.3349	17.3349	6.4856	6	no	31.0577	Yes	III manual
790407	63		31.4017	94.4	97.6	1.2183	5.1615	2.44	2.22	76	127	1995		0	No CHD events		2-3days	Most days	On most days	2 or 3 days in last 7		0	0	European	Yes	0	normal	0	0	0	1	0	0	0	0	0	neoplasm	7.5112	5.7556	1.7556						no	6		III manual
457227	54	74.8036	31.4063	102.5	102	1.42367	6.6843	1.56253	1.72878	73	118	2010	1	0	No CHD events	Clinic V2	Most days	Most days	On most days	On most days	New DM	0	1	European	Yes	1	normal											7.78	4			1.58333	0.583333		1	no	0.173077	No	III manual
481238	61		24.8711	85.2	86.5	1.41308	6.17	1.02815	0.945025	66	102	2009		0	No CHD events		Most days	Most days	On most days	On most days		0	0	European	Yes	1	normal	0	0	0	1	0	0	0	0	0	neoplasm	10.02	1.5		6					no	3.17308		III non-manual
782524	64		28.8221	97.1	97.1	0.5952	5.4033	5.39	5.26	79	126	2000		0	Post-baseline CHD event		Most days	Most days	On most days	On most days		0	0	European	Yes	1	treated	0	0	0	1	0	1	0	0	0	neoplasm	4	4							no	0.230769		IV
596234	56	76.6626	25.1772	94.5	93.7	0.79881	5.24635	1.42002	1.5269	87	118	2009	1	0	No CHD events	Clinic V2	1day only	2-3days	2 or 3 days in last 7	On 1 day only	No DM	0	0	European	Yes	1	normal											36.656	21.096		8	7.83333	3.83333		4	no	12.4615	Yes	V
408642	52	71.0609	28.0833	100.4	100.4	0.93	4.5012	2.36	2.19	66	108	2011	1	0	No CHD events	Clinic V2	Most days	Most days	On most days	On most days	No DM	0	0	European	Yes	1	normal											7.5504	3.5252	0.0252	4	15.3098	9.30977	4.6431	6	no	14.4808	Yes	III non-manual
721376	47	65.9001	20.5232	65.5	66.6	1.6182	6.2589	1.44	1.19	78	121	2009	1	0	No CHD events	Clinic V2	2-3days	1day only	On 1 day only	2 or 3 days in last 7	No DM	0	0	European	No	0	normal											10	4		6	8.83333	3.83333		5	no	0	No	III manual
797646	44	65.1088	21.2941	79.1	79.8	1.12713	6.94482	1.25378	1.08753	79	101	2010	1	0	No CHD events	Clinic V2	Most days	2-3days	2 or 3 days in last 7	On most days	Known DM at V2	0	1	European	Yes	0	normal											1.8442	1.4221	0.4221		7.75	1.75		6	no	11.5	Yes	II
457608	50	71.0034	28.0073	97.4	98.4	1.86849	6.52222	1.55065	1.70502	78	115	2010	0	0	No CHD events	Clinic V2	Most days	Most days	On most days	On most days	No DM	0	0	European	Yes	0	normal											11	1		10	10.3655	4.36553	1.7822	6	no	6.80769	Yes	III manual
409651	54		31.4143	105.5	107	1.55076	6.96769	2.10877	1.99003	96	152	2010	1	0	No CHD events		Most days	Most days	On most days	On most days		0	0	European	Yes	1	>160/95											3	1		2	10.6667	4.66667		6	no	9	Yes	III manual
678010	49		25.9049	85.4	85.4	1.1253	5.4405	0.88	0.83	84	127			0			Most days	Most days	On most days	On most days		0		European	No		normal	1	0	0	0	0	0	0	1	0	cerebrovascular disease	15	10		5					no	14.75		II
618126	57		29.8073	100.2	100.1	1.0323	6.789	2.86	2.87	86	120		0	0			2-3days	2-3days	2 or 3 days in last 7	2 or 3 days in last 7		0	0	European	No	0	normal											9	5		4	6.75	1.75		5	no	15.0577	Yes	IV
479043	63		24.9511	86.6	88.6	1.40249	5.09595	0.612525	0.50565	82	119	2005		0	No CHD events		Most days	Most days	On most days	On most days		0	0	European	Yes	1	normal	0	0	0	1	0	1	1	0	0	neoplasm	12.5	1.5		11					no	0.0576923		III manual
676202	43	64.3395	29.8454	105.8	105.8	1.10594	7.25602	3.10628	3.22502	80	117	2010	1	0	No CHD events	Clinic V2	2-3days	2-3days	2 or 3 days in last 7	2 or 3 days in last 7	No DM	0	0	European	Yes	0	normal											10	4		6	9.83333	3.83333		6	no	46.8654	Yes	III manual
616329	48	67.3128	24.5497	89	89	1.0137	4.4082	1.21	1.13	68	95	2009	1	0	No CHD events	Clinic V2	2-3days	not in last 7days	Not in last 7 days	2 or 3 days in last 7	No DM	0	0	European	Yes	0	normal											7	4		3	5.58333	0.583333		5	no	4.73077	Yes	III manual
424001	48	67.9754	20.1806	69.8	69.1	1.51899	5.86561	1.15877	0.9094	66	97	2010	0	0	No CHD events	Clinic V2	2-3days	Most days	On most days	2 or 3 days in last 7	No DM	0	0	European	Yes	0	normal											24.82	10		6	5.58333	0.583333		5	no	1.55769	Yes	IV
448759	43		22.5535	83.7	84.4	1.88967	6.70656	0.8619	0.873775	64	127	2010	0	0	No CHD events		not in last 7days	2-3days	2 or 3 days in last 7	Not in last 7 days		0	0	European	Yes	0	normal											4.5	1.5		3	8.3396	2.3396	0.5896	6	no	9.05769	Yes	II
677339	61		24.78	85.5	88.7	0.8091	6.2961	2.26	2.16	62	111	2002		0	No CHD events		1day only	not in last 7days	Not in last 7 days	On 1 day only		0	0	European	Yes	1	treated	0	0	0	1	0	0	0	0	0	neoplasm	6.5	1.5		5					no	1.61538		III non-manual
499492	50	71.4333	27.1692	86.7	89.7	1.46603	5.54227	1.36065	1.0519	88	143	2010	0	0	No CHD events	Clinic V2	not in last 7days	2-3days	2 or 3 days in last 7	Not in last 7 days	No DM	0	0	European	Yes	1	>140/90											10	4		6	16.7839	10.7839	1.1172	6	no	18	Yes	III manual
658711	65		19.4494	76.5	76.5	0.947082	9.29229	1.17065	1.07565	61	100	2002		0	No CHD events		1day only	Most days	On most days	On 1 day only		0	0	European	Yes	0	normal	0	0	0	1	0	0	0	0	0	neoplasm	10.32	1.5							no	14.5		III non-manual
790750	62		20.9606	71.1	71.1	1.3206	5.4312	1.03	1.05	75	124	2002		0	No CHD events		Most days	2-3days	2 or 3 days in last 7	On most days		0	0	European	Yes	1	normal	1	0	0	0	0	0	0	1	0	cerebrovascular disease	12	5		7					no	0.115385		III manual
764826	57		28.2158	103.7	103.7	0.9672	5.0034	2.47	2.22	80	128			0			Most days	Most days	On most days	On most days		0		European	No		normal	1	0	0	1	0	0	0	0	1	neoplasm	13	4		9					no	34.75		III manual
457332	56	77.9521	29.3288	99	100.3	0.989446	5.80423	1.8119	1.77628	83	130	2010	1	0	No CHD events	Clinic V2	1day only	2-3days	2 or 3 days in last 7	On 1 day only	Known DM at V2	1	1	European	Yes	1	normal											5	1		4	8.36553	4.36553	1.7822	4	yes	30.8077	Yes	II
659673	58		22.6802	82.8	82.8	1.1067	7.2354	1.55	1.41	76	129	2010	1	0	No CHD events		2-3days	2-3days	2 or 3 days in last 7	2 or 3 days in last 7		0	0	European	Yes	1	normal											7.5	1.5		6	7.75	1.75		6	no	4.61538	Yes	III non-manual
709317	42		28.2084	105.6	107.1	1.0424	4.45405	1.58627	2.1444	69	113	2007		0	No CHD events		not in last 7days	Most days	On most days	Not in last 7 days		0	0	European	Yes	0	normal	0	0	0	1	0	0	0	0	0	neoplasm	4	4							no	27.0577		III manual
612167	56		25.6755	88.8	88.8	1.02122	5.46465	1.83565	1.5744	72	113	2010		0	No CHD events	Nurse home visit	Most days	Most days	On most days	On most days		0	1	European	Yes	1	normal											19.82	4		7					no	21.0385		III manual
495661	49		23.8706	88.2	88.7	1.06358	6.19467	1.83565		84	112	2010	0	0	No CHD events		not in last 7days	not in last 7days	Not in last 7 days	Not in last 7 days		0	0	European	Yes	1	normal											7	1		6	4.91667	0.916667		4	no	35.4038	Yes	II
477422	64		29.4435	100.3	100.3	1.1532	4.7709	1.69		85	126	2003		0	No CHD events		not in last 7days	Most days	On most days	Not in last 7 days		0	0	European	Yes	1	treated	0	0	0	1	0	0	0	0	0	neoplasm	9.092	7.046	2.046						no	55.0577		II
462063	64		24.6731	80.6	81.6	1.49781	5.0953	0.565025	0.517525	70	109	2004		0	No CHD events		Most days	Most days	On most days	On most days		0	0	European	Yes	0	normal	0	0	0	1	0	0	0	0	0	neoplasm	1	1							no	1.03846		III non-manual
452384	62		23.1363	77.7	77.7	1.34953	5.96918	1.25378	1.2419	74	118		1	0			Most days	Most days	On most days	On most days		0	0	European	No	0	normal											7.5	2.5		5	11.6667	4.66667		7	no	10.1154	Yes	III non-manual
488692	46		27.8259	95.7	95.7	0.777629	4.35856	3.55752	3.84253	75	114	2010	0	0	No CHD events		2-3days	Most days	On most days	2 or 3 days in last 7		0	0	European	Yes	0	normal											9	4		5	15.3098	9.30977	4.6431	6	no	20.75	Yes	III non-manual
563158	42	61.0678	25.9615	84	84	1.8507	5.3847	1.55	0.56	59	123	2010	1	0	No CHD events	Clinic V2	1day only	Most days	On most days	On 1 day only	Known DM at V2	0	1	European	Yes	1	normal											40.5488	18.2544	8.2544	9	4.58333	0.583333		4	no	111.173	Yes	III manual
463125	56		30.3347	103.2	105.8	0.904719	7.33505	1.68128	1.72878	73	108	2007		0	CHD death first event		2-3days	2-3days	2 or 3 days in last 7	2 or 3 days in last 7		0	0	European	Yes	0	normal	1	0	0	0	0	0	0	0	1	CHD	15.5276	4.7638	0.7638	10					no	4.5		IV
474499	55		30.3741	98	98	1.60371	8.04551	1.36065	1.37252	75	128			0			2-3days	2-3days	2 or 3 days in last 7	2 or 3 days in last 7		0		European	No		normal	0	0	0	1	0	0	0	0	0	neoplasm	4	1		3					no	63.75		III manual
736678	63		21.7484	82.4	82.4	1.1904	5.4405	1.29	1.27	88	139	2006		0	No CHD events		1day only	2-3days	2 or 3 days in last 7	On 1 day only		0	1	European	Yes	1	normal	0	0	0	0	0	1	1	0	0	other	4	4							no	3.98077		III manual
764903	53		24.3573	78.3	79.3		4.4847	0.98065	0.850025	67	108	2002		0	Post-baseline CHD event		1day only	Most days	On most days	On 1 day only		0	0	European	Yes	0	normal	1	0	0	0	0	0	1	0	1	other	13	5		8					no	15		II
430997	59		24.7159	89.5	92.7	1.43426	5.40379	1.34878	1.17065	80	133	2005		0	CHD death first event		2-3days	Most days	On most days	2 or 3 days in last 7		0		European	No		normal	1	0	0	0	0	1	0	0	1	CHD	14	9		5					no	12		III manual
698006	51		27.764	96	100.2	0.819992	6.51637	1.49127	1.26565	68	119	2010		0	No CHD events		2-3days	not in last 7days	Not in last 7 days	2 or 3 days in last 7		0	0	European	Yes	1	normal	0	0	0	1	0	0	0	0	0	neoplasm	5	1		4					no	0.634615		IV
670555	58		23.6615	79.3	82.7	1.3206	8.8257	1.67	1.65	75	132	2010		0	No CHD events		Most days	2-3days	2 or 3 days in last 7	On most days		0	0	European	Yes	1	normal											16	9		7					no	0.173077		III non-manual
666890	55	74.7132	26.2013	103.8	103.8	2.13326	7.76539	2.60753	2.65503	83	147	1992	0	0	Post-baseline CHD event	Clinic V2	not in last 7days	1day only	On 1 day only	Not in last 7 days	No DM	0	0	European	Yes	0	>140/90											11.5	3.5		8		0.583333			no	58.1154	Yes	V
517171	54		35.8487	108.1	115.4	1.0974	6.4449	2.04	1.94	89	146	2010	1	0	No CHD events		Most days	2-3days	2 or 3 days in last 7	On most days		0	1	European	Yes	1	>140/90											4.5	1.5		3	6.41667	1.41667		5	no	0.0576923	No	III manual
566322	48	68.6215	23.3498	78	79.7	0.968264	5.02718	1.61003	1.64565	64	102	1989	0	0	Post-baseline CHD event	Clinic V2	not in last 7days	2-3days	2 or 3 days in last 7	Not in last 7 days	No DM	0	0	European	Yes	1	normal											21.52	9		10	10.5	3.5		7	no	16.6154	Yes	IV
560009	48		26.4088	92.3	92.3	1.20126	6.08561	1.37252	1.20627	81	119	2007		0	No CHD events		not in last 7days	Most days	On most days	Not in last 7 days		0	1	European	Yes	1	normal	0	0	0	1	0	0	0	0	0	neoplasm	18	10		8					no	40.0577		V
644253	42	61.4264	33.7271	111.2	112.9	1.08476	4.70056	2.21565	2.0494	86	126	2010	0	0	No CHD events	Clinic V2	2-3days	Most days	On most days	2 or 3 days in last 7	No DM	0	0	European	Yes	0	normal											9.5326	2.2663	1.2663	6	9.7188	4.7188	0.4488	5	no	34.8077	Yes	III manual
753034	63		26.9896	86.7	89.1	1.5345	7.9887	1.21	0.97	118	199	2009	1	0	No CHD events		Most days	Most days	On most days	On most days		0	0	European	Yes	1	>160/95											30.432	11.832		6	10.8333	3.83333		7	no	3.92308	Yes	III manual
652201	48	68.2574	31.7013	103.5	104	1.40249	7.51348	2.29877	2.54815	83	139	2010	0	0	No CHD events	Clinic V2	not in last 7days	not in last 7days	Not in last 7 days	Not in last 7 days	Known DM at V2	0	1	European	Yes	1	normal											19.6012	11.8006	2.8006	5	8.5506	4.5506	2.8006	4	no	79.6154	Yes	III manual
768261	44	66.6858	23.9099	85.3	87.7	1.43426	6.32817	1.06377	1.11127	77	116	2010	0	0	No CHD events	Clinic V2	Most days	Most days	On most days	On most days	No DM	0	0	European	Yes	1	normal											7.8968	3.1984	1.6984	3	9.34713	3.34713	0.7638	6	no	9.11539	Yes	II
481809	65		24.0108	87.7	90.6	0.9858	6.5844	2.5	1.96	83	126	2001		0	No CHD events		2-3days	2-3days	2 or 3 days in last 7	2 or 3 days in last 7		0	0	European	Yes	0	normal	1	1	0	0	0	1	1	0	0	other	5	5							no	0.230769		IV
563910	60		26.5505	91	91.5		5.44524	1.44378		66	120	2005		0	No CHD events		Most days	Most days	On most days	On most days		1	1	European	Yes	1	normal	0	0	1	0	0	1	0	0	0	respiratory	21.3712	10.3196	0.2716	7					yes	19		III manual
777849	43	62.1574	24.7251	87.4	87.4	1.2927	6.4542	0.82	0.73	66	104	2010	1	0	No CHD events	Clinic V2	Most days	Most days	On most days	On most days	No DM	0	0	European	Yes	0	normal											4	1		3	12.1867	7.18667		5	no	7.61538	Yes	III non-manual
470614	52	74.2149	23.2475	95.1	95.4	1.33894	8.4142	2.86877	2.54815	81	135	2011	0	0	No CHD events	Clinic V2	not in last 7days	2-3days	2 or 3 days in last 7	Not in last 7 days	Known DM at V2	0	1	European	Yes	1	normal											4.6792	2.0896	0.5896	2	10.6667	4.66667		6	no	0	Yes	II
508564	60		24.252	88.4	88.4	1.82612	8.64191	1.3844		79	122	2010	1	0	No CHD events		Most days	Most days	On most days	On most days		0	0	European	Yes	1	normal											13.5454	6.0127	5.0127		9.53803	3.53803	2.9547	6	no	12.1154	Yes	II
724411	49	69.3306	28.6539	100.2	100.2	0.629357	5.5154	2.41753	3.24878	90	121	2010	0	0	No CHD events	Clinic V2	2-3days	Most days	On most days	2 or 3 days in last 7	New DM	0	1	European	Yes	1	normal											10.52	4		4	5.75	1.75		4	no	48.6154	Yes	II
533543	55		21.9861	84.1	86	1.87908	7.04116	1.11127	1.02815	80	113			0			Most days	2-3days	2 or 3 days in last 7	On most days		0		European	Unobtainable		normal	0	0	0	0	1	0	0	0	0	digestive/GI	2.7992	2.6496	0.1496						no	35.1154		III manual
796343	62		30.3507	107.8	109.2	2.01676	8.45899	2.0494	2.25128	99	155	1995		0	Post-baseline CHD event		Most days	2-3days	2 or 3 days in last 7	On most days		0	0	European	Yes	1	>160/95	1	1	0	0	0	0	1	0	1	CHD	13	4		9					no	0.115385		IV
488895	62	81.3224	28.2537	91	91	1.4229	6.6402	0.89	0.67	86	132	1998	1	0	Post-baseline CHD event	Clinic V2	2-3days	2-3days	2 or 3 days in last 7	2 or 3 days in last 7	No DM	0	0	European	Yes	1	normal											15.5326	5.2663	1.2663	9	3.91667	0.916667		3	no	6.92308	Yes	III manual
639904	51	70.9569	22.7923	80	80.6	1.40778	6.24347	2.97565	2.78565	72	117	2010	1	0	No CHD events	Clinic V2	Most days	2-3days	2 or 3 days in last 7	On most days	No DM	0	0	European	Yes	1	normal											31.108	14.548		9	6.58333	2.58333		4	no	9.11539	Yes	V
745146	58	77.1472	34.5915	119	120.7	1.25422	6.84174	2.65503	2.5719	97	142	2010	0	0	No CHD events	Clinic V2	2-3days	Most days	On most days	2 or 3 days in last 7	Known DM at V2	1	1	European	Yes	1	>160/95											9.5	3.5		6	7.09533	4.09533		3	no	28.0577	Yes	IV
762027	56		26.7091	89.1	89.1	1.1904	6.0357	2	1.77	81	137		1	0			1day only	1day only	On 1 day only	On 1 day only		0	0	European	No	0	normal											23.8	8.5		9	12.6667	4.66667		8	no	16.25	Yes	III manual
661266	43	64.6379	22.1447	81.5	83.6	2.1968	3.83463	1.18253	1.06377	77	132	2011	0	0	No CHD events	Clinic V2	2-3days	2-3days	2 or 3 days in last 7	2 or 3 days in last 7	No DM	0	0	European	Yes	0	normal											27.82	10		9	17.6667	11.6667		6	no	55.1731	Yes	IV
556532	62		22.2266	86.8	86.8	1.0695	3.5433	0.67	0.59	74	106			0			not in last 7days	not in last 7days	Not in last 7 days	Not in last 7 days		0		European	Unobtainable		treated	1	1	0	0	0	1	0	0	0	respiratory	4	1		3					no	0.461538		III non-manual
718030	59		28.1424	94.4	94.4	1.03181	5.54227	2.26315	2.51253	84	146	1990		0	Post-baseline CHD event		not in last 7days	Most days	On most days	Not in last 7 days		0	0	European	Yes	0	>140/90	1	0	0	0	0	1	0	0	1	CHD	1	1							no	10.5		III manual
603670	56		26.3476	95.5	95.7	1.13772	5.69583	1.44378	1.4319	69	105	1998		0	No CHD events		Most days	Most days	On most days	On most days		0	0	European	Yes	0	normal	0	0	0	1	0	0	0	0	0	neoplasm	14	4		10					no	6.11538		III manual
626682	58		24.7751	84.3	86	1.116	6.4728	2.35	1.96	62	93	2011	0	0	No CHD events		2-3days	2-3days	2 or 3 days in last 7	2 or 3 days in last 7		0	1	European	Yes	1	normal											11.0292	3.7646	0.2646	7	14.3839	5.38393	2.8006	9	no	26	Yes	II
499972	42		25.5499	84.2	84.2	1.21185	6.5485	0.8619	0.79065	67	109			0			2-3days	Most days	On most days	2 or 3 days in last 7		0		European	Unobtainable		normal	0	0	0	1	0	0	0	0	0	neoplasm	26.702	13.221	4.221	8					no	3.92308		II
448711	51	72.5667	32.1326	100	102.8	1.2754	7.09364	1.5744	1.45565	71	120	2003	1	0	Post-baseline CHD event	Clinic V2	Most days	Most days	On most days	On most days	No DM	0	0	European	Yes	0	normal											12	4		8	8.66667	4.66667		4	no	36.6154	Yes	III manual
666688	52		19.5717	61.2	64.4	1.6461	8.0259	1.11	0.88	61	107	2010	1	0	No CHD events	Nurse home visit	1day only	Most days	On most days	On 1 day only	No DM	0	0	European	Yes	0	normal											4	4			7.75	1.75		6	no	3.11538	Yes	II
651316	55		26.2871	91	89.4	1.33894	5.18638	0.9569	0.921275	69	108	2001	1	0	Post-baseline CHD event		2-3days	not in last 7days	Not in last 7 days	2 or 3 days in last 7		0	1	European	Yes	1	normal											11.5	3.5		8	15.6667	11.6667		4	no	0.346154	No	III manual
464392	53		18.3255	71.5	74.2	1.3764	5.7195	1.8		70	130	1996		0	Post-baseline CHD event		1day only	not in last 7days	Not in last 7 days	On 1 day only		1	1	Indian Asian	Yes	1	normal	1	0	0	0	0	0	0	0	1	CHD	1	1							yes	0		IV
402853	59		23.3688	82.4	84	1.03181	6.99918	2.39377	2.82127	85	122	1992		0	Post-baseline CHD event		2-3days	not in last 7days	Not in last 7 days	2 or 3 days in last 7		0	0	Indian Asian	Yes	1	treated	1	1	0	0	0	0	0	0	1	CHD	10	4		6					no	7.61538		III manual
643090	53	70.7077	22.1988	71.9	76.7	1.12065	6.5751	3.38	3.48	84	138	2009	1	0	No CHD events	Clinic V2	Most days	Most days	On most days	On most days	New DM	0	1	Indian Asian	Yes	1	normal											6.5	3.5		3	9.58333	2.58333		7	no	0	No	III non-manual
646340	47		25.1771	89.3	89.2	1.31776	5.05742	2.31065	1.96627	77	113	2010		0	No CHD events		2-3days	Most days	On most days	2 or 3 days in last 7		0	0	Indian Asian	Yes	1	normal											15.78	4		8					no	7.23077		IV
478427	46	65.0979	23.5553	84.3	84.3	1.0044	6.603	1.73	1.94	78	121	2010	1	0	No CHD events	Clinic V2	Most days	Most days	On most days	On most days	No DM	0	0	Indian Asian	Yes	1	normal											14	4		10		3.83333			no	0	No	V
406118	62		25.0781	90.2	90.2	1.2834	4.8453	0.97	0.91	81	120	2010	0	0	No CHD events		2-3days	2-3days	2 or 3 days in last 7	2 or 3 days in last 7		0	0	Indian Asian	Yes	1	normal											8.0392	1.3696	0.3696		8.66667	4.66667		4	no	0.807692	Yes	III manual
465032	42		31.5943	97.5	97.5	1.0695	5.9427	1.77	1.6	71	114	2004		0	Post-baseline CHD event		1day only	Most days	On most days	On 1 day only		0	1	Indian Asian	Yes	1	normal											22.78	10		9					no	0		III manual
764109	64		24.7913	95.2	97.6	1.19067	6.3751	0.79065	0.683775	81	122	1996		0	CHD death first event		not in last 7days	Most days	On most days	Not in last 7 days		0	0	Indian Asian	Yes	1	normal	1	1	0	1	0	1	0	0	1	CHD	1	1							no	3		IV
469408	52	72.0274	24.6371	85.4	86.9	1.42367	6.67228	1.37252	1.2894	89	127	2006	1	0	Post-baseline CHD event	Clinic V2	not in last 7days	not in last 7days	Not in last 7 days	Not in last 7 days	No DM	0	0	Indian Asian	Yes	1	normal											8.3442	1.9221	0.4221	6	3.75	1.75		2	no	61.8077	Yes	IV
783614	59		27.1552	99.2	100.9	1.58253	6.7678	2.98752	2.13252	96	134	1993		0	CHD death first event		Most days	Most days	On most days	On most days		0		Indian Asian	Unobtainable		>160/95	1	1	0	0	0	0	0	0	1	CHD	9	1		8					no	20		IV
605318	42	62.5243	29.5238	97.9	98.4	0.989446	4.65833	1.78815	1.7644	84	148	2010	0	0	No CHD events	Clinic V2	not in last 7days	not in last 7days	Not in last 7 days	Not in last 7 days	Known DM at V2	1	1	Indian Asian	Yes	1	>140/90											5	1		4	4.8146	1.8146	0.0646	3	no	17	Yes	III manual
761752	43	61.3662	19.6956	73.6	76.9	1.4043	4.4175	0.88	0.79	71	104	2009	1	0	No CHD events	Clinic V2	Most days	Most days	On most days	On most days	No DM	0	0	Indian Asian	Yes	0	normal											11	4		7	5.91667	0.916667		5	no	0	No	III manual
705917	46	64.386	24.762	86	87.4	2.0925	6.0636	1.54	1.52	84	115	2010	0	0	No CHD events	Clinic V2	not in last 7days	Most days	On most days	Not in last 7 days	Known DM at V2	1	1	Indian Asian	Yes	0	normal	0	0	0	1	0	0	0	0	0	neoplasm	10.5	3.5		7	18.6667	11.6667		7	no	16.5	Yes	IV
665956	61		20.2755	78.9	79	1.7205	5.3103	0.69		65	104	1991	1	0	Post-baseline CHD event		Most days	Most days	On most days	On most days		1	1	Indian Asian	Yes	1	normal											1	1			3.58333	0.583333		3	yes	0	No	IV
799783	54	73.681	28.0969	101.5	99.4	0.78822	5.8971	2.37002	2.37002	60	96	1992	1	0	Post-baseline CHD event	Clinic V2	Most days	Most days	On most days	On most days	No DM	0	0	Indian Asian	Yes	1	treated											3	1		2		3.5			no	0	No	III manual
720491	41		20.9589	79.3	80.2	1.55076	4.58172	0.6719	0.74315	85	130	2010		0	No CHD events		2-3days	1day only	On 1 day only	2 or 3 days in last 7		0	0	Indian Asian	Yes	0	normal											19.02	8.5		8					no	20		IV
526596	54	72.9172	25.5297	87.1	87.1	1.3392	6.1473	1.33	1.2	74	122	2009	1	0	No CHD events	Clinic V2	Most days	2-3days	2 or 3 days in last 7	On most days	No DM	0	0	Indian Asian	No	1	normal											4.5	1.5		3	8.75	1.75		7	no	55.2308	Yes	III manual
786969	55	75.9069	25.8783	93.1	93.7	1.19067	6.48123	3.26065	3.40315	85	117	1991	1	0	Post-baseline CHD event	Clinic V2	1day only	2-3days	2 or 3 days in last 7	On 1 day only	Known DM at V2	1	1	Indian Asian	Yes	1	normal											15.06	1.5		6		0.916667			no	23.2308	Yes	III non-manual
643194	58		23.2253	82.2	84	1.5624	5.5707	1.19	1.14	82	132	2009	0	0	No CHD events		Most days	not in last 7days	Not in last 7 days	On most days		0	1	Indian Asian	Yes	1	normal											11	1		10				6	no	1.55769	Yes	IV
794704	41	61.692	27.3058	107.7	108.2	1.08476	5.79135	0.660025	0.6244	76	107	2010	0	0	No CHD events	Clinic V2	not in last 7days	1day only	On 1 day only	Not in last 7 days	No DM	0	0	Indian Asian	Yes	1	normal											11.8	3.5		2	11.6667	4.66667		7	no	0	No	III non-manual
503646	52		17.8409	69.3	69.3	1.7308	4.74666	0.50565	0.3869	72	102	2010	0	0	No CHD events		2-3days	Most days	On most days	2 or 3 days in last 7		0	0	Indian Asian	Yes	0	normal											18.2992	9.1496	0.1496	9	7.75	1.75		6	no	1.5	Yes	V
508719	64		22.6384	83	83	1.0602	7.7283	1.93	1.91	72	113	2003		0	Post-baseline CHD event		2-3days	Most days	On most days	2 or 3 days in last 7		0	0	Indian Asian	Yes	1	normal	0	0	0	0	1	0	1	0	0	digestive/GI	4	4							no	0		V
714266	53	72.6899	20.3378	77	78.1	1.2754	5.60321	0.6719	0.541275	61	94	2009	1	0	No CHD events	Clinic V2	Most days	Most days	On most days	On most days	No DM	0	0	Indian Asian	Yes	0	normal											16.5	8.5		8	13.6667	6.66667		7	no	0	No	IV
581408	60	78.1875	26.2851	106.1	107.6	0.9393	4.3431	2.3		91	162	2010	0	0	No CHD events	Clinic V2	Most days	Most days	On most days	On most days	Known DM at V2	1	1	Indian Asian	Yes	1	treated											4	4			9.75	1.75		8	yes	0	Yes	III non-manual
669685	60	78.8528	34.2931	99.1	105.3	1.0788	5.0499	1.92		73	118	2011	0	0	CHD death first event	Clinic V2	2-3days	Most days	On most days	2 or 3 days in last 7	Known DM at V2	0	1	Indian Asian	Yes	1	normal	1	0	0	0	0	0	0	0	1	CHD	3.78				4.91667	0.916667		4	no	0	No
512365	40	61.6427	22.6843	90.4	91.5	1.3919	6.20149	1.55065	1.64565	71	107	2010	0	0	No CHD events	Clinic V2	1day only	not in last 7days	Not in last 7 days	On 1 day only	No DM	0	0	Indian Asian	Yes	0	normal											18	9		9	8.83333	3.83333		5	no	7.11538	No	IV
653194	53	73.755	27.793	101.4	103.6	0.8835	4.9197	1.05	1.22	79	119	2003	0	0	Post-baseline CHD event	Clinic V2	Most days	Most days	On most days	On most days	Known DM at V2	1	1	Indian Asian	Yes	1	normal											8	1		7	8.58333	2.58333		6	yes	10.6731	Yes	IV
663124	41		28.0506	100.6	101	0.777629	6.68716	3.8069	3.9494	80	114	2010	1	0	No CHD events		Most days	Most days	On most days	On most days		0	1	Indian Asian	Yes	1	normal											15	10		5	8.75	1.75		7	no	3	Yes	III manual
566839	64		24.144	90.2	90.6	1.1532	4.5663	4.74		85	152	1997		0	CHD death first event		2-3days	2-3days	2 or 3 days in last 7	2 or 3 days in last 7		0	1	Indian Asian	Yes	0	>140/90	1	0	0	0	0	0	0	0	1	CHD	7.048	7.048							no	0		III manual
448449	47	65.7988	36.659	114.2	114.2	1.0416	6.0078	1.8	1.86	75	106	2010	1	0	No CHD events	Clinic V2	2-3days	2-3days	2 or 3 days in last 7	2 or 3 days in last 7	No DM	0	0	Indian Asian	Yes	0	normal											11.0704	1.0352	0.0352	10					no	3.11538	Yes	II
407669	44	64.6927	26.7893	94.5	95.3	1.16949	7.01191	2.40565	2.4294	87	129	2010	1	0	No CHD events	Clinic V2	Most days	Most days	On most days	On most days	No DM	0	0	Indian Asian	Yes	1	normal											7	1		6	7.41667	1.41667		6	no	1.61538	Yes	II
694723	45		27.3356	95.3	95.3	0.9765	6.3426	1.63	1.7	93	132			0	Post-baseline CHD event		2-3days	1day only	On 1 day only	2 or 3 days in last 7		1	1	Indian Asian	Yes	1	>140/90	1	1	0	0	0	0	1	1	1	CHD	14.5	3.5		11					no	0		III manual
676540	61		28.1854	97.6	100.1	0.756447	6.31694	7.57128	7.07253	72	126	2003		0	Post-baseline CHD event		Most days	Most days	On most days	On most days		0	0	Indian Asian	Yes	1	treated	0	0	0	1	0	0	1	0	0	neoplasm	4	4							no	0		IV
402051	56		19.9808	73	73	1.4601	5.4033	0.89	0.57	65	104	2009	0	0	No CHD events		1day only	2-3days	2 or 3 days in last 7	On 1 day only		0	0	Indian Asian	Yes	0	normal	1	1	0	0	0	1	1	0	0	other	7.5	2.5		5	3.58333	0.583333		3	no	0.173077	No	IV
655889	48	67.9836	34.2497	104.1	106.9	1.2276	5.7474	1.68		80	131	2010	0	0	No CHD events	Clinic V2	2-3days	2-3days	2 or 3 days in last 7	2 or 3 days in last 7	New DM	0	1	Indian Asian	Yes	1	normal											11	1		10		0.583333			no	0	No	II
657938	56		31.7787	106.9	106.9	0.9672	6.6402	4.27	3.98	74	120			0	Post-baseline CHD event		2-3days	2-3days	2 or 3 days in last 7	2 or 3 days in last 7		0	0	Indian Asian	Yes	1	normal	0	0	0	0	0	1	0	0	0	respiratory	1	1							no	0		V
714250	53		28.7806	79.6	83.2	1.6368	5.766	0.98	0.96	88	144	2010	0	0	No CHD events		Most days	Most days	On most days	On most days		0	0	Indian Asian	Yes	1	>140/90											4	4			3.58333	0.583333		3	no	0	No	II
616943	45	65.0705	23.0005	87.5	90.2	1.85789	6.87393	1.80002	0.98065	90	124	2008	1	0	Post-baseline CHD event	Clinic V2	not in last 7days	1day only	On 1 day only	Not in last 7 days	No DM	0	0	Indian Asian	Yes	1	normal											1	1				0.583333			no	55.0577	Yes	III manual
591663	59		25.2347	90.6	90.6	0.756447	3.58236	1.06377	1.31315	93	124	2010		0	No CHD events		Most days	not in last 7days	Not in last 7 days	On most days		0	0	Indian Asian	Yes	1	treated											12	1		11					no	0		IV
625821	65		28.7039	108.3	108.8	0.78822	5.35131	2.6194	2.59565	71	124	1994		0	No CHD events		not in last 7days	not in last 7days	Not in last 7 days	Not in last 7 days		0	0	Indian Asian	Yes	0	normal	0	0	0	1	0	0	1	0	0	other	8.78	5							no	0.173077		III manual
705698	49		25.1062	101.2	103.1	1.79435	6.85224	0.88565	1.20627	95	133	2011	1	0	No CHD events		1day only	Most days	On most days	On 1 day only		0	1	Indian Asian	Yes	1	>160/95	1	1	1	0	0	1	1	0	0	respiratory	11	1		10	3.58333	0.583333		3	no	6	Yes	IV
753702	62	83.0335	29.0203	106	106.3	1.37072	5.81258	2.44127	2.39377	80	129		0	0	Post-baseline CHD event	Clinic V2	2-3days	2-3days	2 or 3 days in last 7	2 or 3 days in last 7	Known DM at V2	0	1	Indian Asian	Yes	1	treated											10	10						3	no	26	Yes	II
787121	60	81.5852	33.7921	116.9	120.1	0.925901	5.28834	1.30128	1.34878	81	116	2010	1	0	No CHD events	Clinic V2	Most days	Most days	On most days	On most days	Known DM at V2	1	1	Indian Asian	Yes	1	normal											1.5	1.5			6.41667	1.41667		5	no	0.865385	Yes	II
688147	51		32.4718	109	109	1.1253	4.9383	2.35	1.96	93	128		0	0			2-3days	2-3days	2 or 3 days in last 7	2 or 3 days in last 7		0	1	Indian Asian	No	0	>140/90											13.02	1.5		9		3.83333			no	20	Yes	II
767079	46	64.9774	27.3454	85.1	91	1.9344	6.7053	1.29	1.25	72	116	2004	1	0	Post-baseline CHD event	Clinic V2	Most days	Most days	On most days	On most days	No DM	0	0	Indian Asian	Yes	1	normal											14.52	1		11	4.36553	2.36553	1.7822	2	no	0	No	IV
788886	53		28.0006	96.5	96.5	0.837	4.8081	3.5	3.62	80	116	2005		0	No CHD events		2-3days	1day only	On 1 day only	2 or 3 days in last 7		0	1	Indian Asian	Yes	0	normal	0	0	0	1	0	0	0	0	0	neoplasm	5.5	1.5		4					no	0		IV
533049	57		25.3528	94.4	93.4	1.11654	7.50299	2.60753	2.5244	72	121	2008		0	No CHD events		1day only	2-3days	2 or 3 days in last 7	On 1 day only		0	1	Indian Asian	Yes	1	normal	1	1	1	0	0	0	0	0	0	other circ	4	4							no	14.75		IV
537808	49		24.6682	89.6	89.4	1.0416	4.7616	1.15	1.38	71	118	2007	0	0	Post-baseline CHD event		2-3days	2-3days	2 or 3 days in last 7	2 or 3 days in last 7		1	1	Indian Asian	Yes	1	normal											8.5	3.5		5				4	yes	0	No	IV
605103	52	71.8741	20.1414	79	79	0.7533	4.1571	2.94	2.67	51	87	2010	1	0	No CHD events	Clinic V2	2-3days	Most days	On most days	2 or 3 days in last 7	No DM	0	0	Indian Asian	Yes	0	normal											1.5	1.5			7.75	1.75		6	no	20	Yes	III manual
516332	42	61.7632	23.3	70.8	72.3	1.5438	4.8174	0.78	0.64	55	99	2010	1	0	No CHD events	Clinic V2	Most days	Most days	On most days	On most days	No DM	0	0	Indian Asian	Yes	0	normal											11	1		10	3.98127	0.981267	0.0646	3	no	0	No	V
654530	57		24.4182	86.4	86.4	0.41754	3.77421	18.4844	15.0882	87	160		0	0			2-3days	Most days	On most days	2 or 3 days in last 7		1	1	Indian Asian	No	1	>160/95											12.52	4		6	12.6667	4.66667		8	no	10.75	Yes	III non-manual
542659	42		22.2611	79	82	0.862356	4.03931	1.0519	1.0519	82	119		0	0			Most days	Most days	On most days	On most days		0	0	Indian Asian	No	0	normal											3	1		2	12.4305	5.43047	0.7638	7	no	0	No	II
778161	55		30.4463	105.9	105.9	1.0602	6.0915	3.29		86	132	2007		0	CHD death first event		Most days	1day only	On 1 day only	On most days		1	1	Indian Asian	Yes	1	normal	1	0	0	0	0	0	0	0	1	CHD	6.02	3.5							yes	0.0576923		IV
751041	57		23.7996	92.7	92.7	1.16949	9.20334	4.29378		73	115	1996		0	Post-baseline CHD event		Most days	2-3days	2 or 3 days in last 7	On most days		1	1	Indian Asian	Yes	1	treated	1	0	0	0	0	0	0	0	1	missing	9	9							yes	75		V
594068	63		36.4825	95.2	103.6	1.7298	6.7983	1.88	1.58	85	136	2006		0	No CHD events		Most days	Most days	On most days	On most days		0	0	Indian Asian	Yes	1	treated	1	1	0	0	0	1	1	0	0	respiratory	1	1							no	0		III non-manual
549338	60		24.2038	83.1	86.7	1.3857	7.1703	1.43	1.58	66	99	1996		0	Post-baseline CHD event		Most days	Most days	On most days	On most days		1	1	Indian Asian	Yes	1	normal	1	1	0	0	0	0	1	0	0	other	4	4							no	0		IV
604111	41		19.2101	61	61	1.6182	6.975	1.36	1.17	64	111		0	0			2-3days	Most days	On most days	2 or 3 days in last 7		0	0	Indian Asian	No	0	normal											6	1		5	2.58333	0.583333		2	no	0	No
553070	54	73.692	24.8692	81.2	81.2	1.1346	5.9241	1.32	1.49	77	134	2010	0	0	No CHD events	Clinic V2	not in last 7days	Most days	On most days	Not in last 7 days	No DM	0	0	Indian Asian	Yes	1	treated											4	1		3	9.66667	4.66667		5	no	4.55769	Yes	II
410849	54		48.6525	138	138	0.837	4.8081	1.59	1.54	92	134	2006		0	Post-baseline CHD event		Most days	Most days	On most days	On most days		0	0	Indian Asian	Yes	1	treated											10	1		9					no	3		III manual
667724	54	74.0507	27.5019	96	98	1.12713	4.76607	1.2419	1.34878	89	146	2009	0	0	No CHD events	Clinic V2	Most days	Most days	On most days	On most days	No DM	0	0	Indian Asian	Yes	1	treated											13.3976	2.9488	0.4488	10	15.4673	7.46727	2.8006	8	no	0.115385	Yes	III manual
401552	48	67.8658	21.5556	72.6	73	0.968264	4.01811	1.01628	1.0044	71	114	2002	1	0	Post-baseline CHD event	Clinic V2	Most days	2-3days	2 or 3 days in last 7	On most days	No DM	0	0	Indian Asian	Yes	1	normal											3.5	1.5		2	8.66667	4.66667		4	no	17.2308	Yes	III manual
552337	58	78.8556	26.741	95	96.1	0.9765	6.789	2.03	2.06	79	131	2010	0	0	No CHD events	Clinic V2	1day only	Most days	On most days	On 1 day only	No DM	0	0	Indian Asian	Yes	1	normal											9	1		8			2.8006		no	9.11539	Yes	III manual
549858	52		26.6421	92.8	92.8	0.9579	5.4498	1.18	0.99	81	114	2009		0	No CHD events		not in last 7days	1day only	On 1 day only	Not in last 7 days		0	1	Indian Asian	Yes	1	normal											10.5	3.5		7					no	6.08654		V
595894	60		23.0501	90.9	90.9	1.1718	5.3475	1.58	1.6	71	113	2010	0	0	No CHD events		Most days	Most days	On most days	On most days		0	0	Indian Asian	Yes	1	normal											14.8	3.5		5	9.92127	4.92127	0.2546	5	no	7.23077	Yes	III non-manual
768404	46		26.7281	86.9	88	0.968264	6.05055	1.8594	1.96627	83	132	2010	0	0	No CHD events		Most days	1day only	On 1 day only	On most days		0	0	Indian Asian	Yes	1	normal											16.54	3.5		8	16.6667	11.6667		5	no	1.61538	Yes	IV
710968	47	67.4086	20.6992	85.1	87.6	1.2927	6.3519	0.88	1.03	73	96	2010	1	0	No CHD events	Clinic V2	Most days	Most days	On most days	On most days	No DM	0	0	Indian Asian	Yes	0	normal											8.76	1.5		6	10.4605	5.46047	0.7938	5	no	0.173077	Yes	II
451640	46		32.3662	108.3	108.9	0.851765	6.09915	3.07065	3.3794	102	144	2009	0	0	No CHD events		Most days	Most days	On most days	On most days		0	1	Indian Asian	Yes	1	>160/95											15	10		5	8.66667	4.66667		4	no	7.05769	Yes	III manual
600141	54		22.9099	78.3	78.3	0.904719	6.19282	1.9544	1.7169	71	97		0	0			2-3days	Most days	On most days	2 or 3 days in last 7		0	0	Indian Asian	No	0	normal											14.52	9		3	11.6667	4.66667		7	no	0	No	II
673480	47	67.9261	27.6213	92.7	92.7	0.7068	5.4033	3.72	3.75	98	136	2010	0	0	No CHD events	Clinic V2	2-3days	Most days	On most days	2 or 3 days in last 7	Known DM at V2	0	1	Indian Asian	Yes	1	>160/95											14	4		10	4.58333	0.583333		4	no	9	Yes	III manual
771434	52	71.9644	27.7755	105.2	106.4	0.968264	4.93166	2.0969	2.2394	71	101	2010	0	0	No CHD events	Clinic V2	Most days	Most days	On most days	On most days	Known DM at V2	0	1	Indian Asian	Yes	1	normal											8	1		7	8.66667	4.66667		4	no	40.0577	Yes	V
764341	55	74.2341	29.2652	110	109.2	1.0416	5.766	2.52	2.24	70	116	2009	0	0	No CHD events	Clinic V2	Most days	Most days	On most days	On most days	No DM	0	0	Indian Asian	Yes	0	normal											19.3	9		4	9.66667	4.66667		5	no	1.5	No	IV
657803	50	69.525	27.1925	93.1	93.6	1.63549	7.23009	2.8569	3.24878	79	117	1998	1	0	Post-baseline CHD event	Clinic V2	Most days	Most days	On most days	On most days	Known DM at V2	0	1	Indian Asian	Yes	1	normal											18.8	3.5		9	9.66667	4.66667		5	no	0	Yes	II
416692	44		22.7838	85.4	85.4	0.862356	5.82364	1.59815	1.91877	67	114		0	0			1day only	1day only	On 1 day only	On 1 day only		0	1	Indian Asian	No	1	normal											4	1		3	8.83333	3.83333		5	no	0	No	I
683715	51	69.1636	23.3658	86.8	86.8	1.1904	5.4591	0.95	0.73	80	122	2010	0	0	No CHD events	Clinic V2	not in last 7days	2-3days	2 or 3 days in last 7	Not in last 7 days	No DM	0	0	Indian Asian	Yes	1	normal											9	1		8	12.6667	4.66667		8	no	16	Yes	III non-manual
620623	47		24.5298	76.4	77.8	1.581	4.7058	0.86	0.75	64	124	2009	1	0	No CHD events		Most days	Most days	On most days	On most days		0	0	Indian Asian	Yes	1	normal											5.5	3.5		2	9.66667	4.66667		5	no	0	No	II
548095	43	62.6229	23.195	86.2	86.7	0.957673	6.13099	1.12315	1.20627	66	105	2010	0	0	No CHD events	Clinic V2	Most days	Most days	On most days	On most days	No DM	0	0	Indian Asian	Yes	0	normal											10.5	1.5		9	11.5	3.5		8	no	0	Yes	IV
539325	51	69.295	23.1882	87.5	89.5	1.116	7.1796	1.4	1.35	80	111	2000	1	0	Post-baseline CHD event	Clinic V2	2-3days	Most days	On most days	2 or 3 days in last 7	No DM	0	0	Indian Asian	Yes	0	normal											16.1	3.5			5.75	1.75		4	no	0	No	III non-manual
782367	55	74.204	30.3307	107.8	107	1.69903	6.43878	1.36065	1.2894	100	140	1999	0	0	Post-baseline CHD event	Clinic V2	not in last 7days	not in last 7days	Not in last 7 days	Not in last 7 days	Known DM at V2	0	1	Indian Asian	Yes	1	>160/95											3	1		2	7.66667	4.66667		3	no	35.1154	Yes	IV
541655	52	72.6324	31.6824	101.5	101.5	1.3299	5.301	0.97	1	94	147	1995	0	0	Post-baseline CHD event	Clinic V2	Most days	Most days	On most days	On most days	Known DM at V2	1	1	Indian Asian	Yes	1	treated											1	1			4.58333	0.583333		4	yes	3	Yes	III manual
706794	58		24.5222	84.9	85.1	1.06358	4.8728	1.3844	1.6694	77	139	2010	0	0	No CHD events		Most days	Most days	On most days	On most days		0	0	Indian Asian	Yes	1	normal											8	1		7	6.58333	0.583333		6	no	0	No	IV
646272	54		27.3223	80	80.4	0.9393	6.5379	2.62	2.51	74	156	2005		0	No CHD events		Most days	Most days	On most days	On most days		0	0	Indian Asian	Yes	1	treated	0	0	0	0	1	0	1	0	0	digestive/GI	1	1							no	0		II
426462	50		26.6543	79.3	82.7	1.4787	6.4449	1.2	1.3	88	129	2006	0	0	Post-baseline CHD event		Most days	Most days	On most days	On most days		0	1	Indian Asian	Yes	1	treated											11	1		10	1.58333	0.583333		1	no	0	No	III manual
473737	62	81.5852	26.968	91.6	91.6	0.9486	5.3847	6.18	5.56	91	134	2009	0	0	No CHD events	Clinic V2	2-3days	Most days	On most days	2 or 3 days in last 7	No DM	0	0	Indian Asian	Yes	1	treated											1	1							no	0	No	IV
770671	48	67.1129	24.3785	84.6	84.6	1.09535	6.23297	1.70502	1.91877	69	117	2010	1	0	No CHD events	Clinic V2	1day only	2-3days	2 or 3 days in last 7	On 1 day only	No DM	0	0	Indian Asian	Yes	0	normal											12.5	3.5		9	7.75	1.75		6	no	40	Yes	III manual
545358	57		30.854	96.8	100.4	1.03181	4.74979	2.03752	1.7169	87	150	2010		0	No CHD events		Most days	Most days	On most days	On most days		1	1	Indian Asian	Yes	1	treated	0	0	0	1	0	1	1	0	0	neoplasm	18	9		9					no	3.92308		IV
570693	64		21.6288	83.2	83.4	1.3671	5.2359	1.81		79	132			0			Most days	Most days	On most days	On most days		1	1	Indian Asian	No		normal	1	0	1	0	0	1	1	1	0	respiratory	1	1							yes	40.2308		IV
562140	47	66.0068	25.405	92.4	92.9	0.819992	6.68061	3.74752	3.35565	89	128	1996	1	0	Post-baseline CHD event	Clinic V2	Most days	Most days	On most days	On most days	No DM	0	0	Indian Asian	Yes	1	normal											14.78	1		10	6.5138	2.5138	0.7638	4	no	0	No	III manual
626318	43	62.9322	25.9462	70.9	73.4	1.8321	6.2682	1.04	1.06	66	111	2010	0	0	No CHD events	Clinic V2	Most days	Most days	On most days	On most days	No DM	0	0	Indian Asian	Yes	0	normal											13.5	3.5		10	10.5158	4.5158	0.7638	6	no	0	No	IV
704563	44	62.6448	29.1056	97.7	97.7	1.1718	5.0871	0.87	1.16	76	113	2003	0	0	Post-baseline CHD event	Clinic V2	Most days	Most days	On most days	On most days	No DM	0	0	Indian Asian	Yes	1	normal											22.3176	6.7688	1.7688	10	4.58333	0.583333		4	no	1.5	No	III non-manual
596118	66		29.5119	115.1	115.1	0.8184	7.4958	3.6		71	144	2004		0	No CHD events		Most days	Most days	On most days	On most days		1	1	Indian Asian	Yes	1	treated	0	0	1	0	0	0	1	0	0	other	4	4							yes	0.173077		III manual
700369	46	66.078	23.3139	85.6	85.6	1.4322	6.5844	2.77	2.75	82	115	2010	0	0	No CHD events	Clinic V2	2-3days	Most days	On most days	2 or 3 days in last 7	Known DM at V2	0	1	Indian Asian	Yes	1	normal											12	5		7	10.6667	4.66667		6	no	1.5	Yes	IV
754970	44		25.053	70.6	72.1	1.302	5.8497	1.56	1.09	65	104	2008		0	Post-baseline CHD event		Most days	Most days	On most days	On most days		0	0	Indian Asian	Yes	1	normal											14.5	8.5		6					no	0		III manual
755863	46	66.809	25.4656	90.5	93.2	1.4322	6.0543	1.19	1.06	99	167	1994	1	0	Post-baseline CHD event	Clinic V2	2-3days	Most days	On most days	2 or 3 days in last 7	No DM	0	0	Indian Asian	Yes	1	treated											5.5	3.5		2	8.66667	4.66667		4	no	13.5	Yes	III non-manual
484794	50	70.8583	25.0704	93.8	93.8	1.0602	7.1982	2.23	2.49	80	134	2011	0	0	No CHD events	Clinic V2	2-3days	Most days	On most days	2 or 3 days in last 7	Known DM at V2	0	1	Indian Asian	Yes	0	normal											4	4			9.08793	4.08793	0.2546	5	no	0	No	III manual
699896	40		28.9641	99.2	100.3	0.79881	7.61844	2.5719	2.4769	92	141			0			2-3days	2-3days	2 or 3 days in last 7	2 or 3 days in last 7		0		Indian Asian	Unobtainable		>140/90	1	1	0	0	1	0	1	0	0	digestive/GI	9.5	1.5		8					no	34		IV
520707	46	65.8125	28.6369	100.7	102.4	1.26481	4.29484	0.83815	0.9569	88	113	2009	0	0	No CHD events	Clinic V2	Most days	Most days	On most days	On most days	No DM	0	0	Indian Asian	Yes	1	normal											8	1		7				4	no	0	Yes	IV
610635	41		26.1991	78.6	79.9	1.4787	4.4826	1.32	1.14	87	139		1	0			Most days	Most days	On most days	On most days		0	0	Indian Asian	No	1	treated											9.5	1.5		8	3.58333	0.583333		3	no	0.173077	No
731630	56		30.8491	111.5	111.5	1.5531	5.9706	0.84	0.76	92	151	1995	0	0	Post-baseline CHD event		2-3days	2-3days	2 or 3 days in last 7	2 or 3 days in last 7		0	1	Indian Asian	Yes	1	>140/90											21	9		12	8.66667	4.66667		4	no	13.5577	Yes	V
488906	42	61.7139	26.0083	85.9	86.1	1.21185	5.77013	3.11815	2.73815	88	142	2009	0	0	No CHD events	Clinic V2	2-3days	1day only	On 1 day only	2 or 3 days in last 7	Known DM at V2	1	1	Indian Asian	Yes	1	>140/90											17.26	9		7	9.66667	4.66667		5	no	4.18269	Yes	IV
463337	51		29.3984	84.1	85.9	1.7205	4.9848	1.07	0.8	90	135	2010		0	No CHD events		Most days	Most days	On most days	On most days		0	1	Indian Asian	Yes	1	normal	1	0	0	0	0	0	0	1	0	cerebrovascular disease	1.5	1.5							no	17		IV
445395	55		23.9038	83.3	87.1	1.1439	4.8174	1.41	1.33	86	141			0			Most days	2-3days	2 or 3 days in last 7	On most days		0		Indian Asian	No		>140/90	0	0	0	0	1	1	1	0	0	digestive/GI	2			2					no	0		IV
458765	51		24.9827	89.4	89.4	0.692902	5.2579	1.4319	1.55065	88	121	2002	1	0	Post-baseline CHD event		2-3days	1day only	On 1 day only	2 or 3 days in last 7		0	1	Indian Asian	Yes	0	normal											9	1		8	5.75	1.75		4	no	0	No	IV
671644	48		36.6584	118.2	118.2	0.9486	7.5702	3.42	3.42	100	126	2010		0	No CHD events		Most days	2-3days	2 or 3 days in last 7	On most days		0	1	Indian Asian	Yes	1	>160/95											25.82	9		8					no	12.625		IV
474219	44		29.3362	95.9	95.8		6.23712	10.1363		82	124	2008	0	0	Post-baseline CHD event		not in last 7days	1day only	On 1 day only	Not in last 7 days		1	1	Indian Asian	Yes	1	normal											12	1		11	5.58333	0.583333		5	yes	69.0577	Yes	III manual
452360	46	64.6543	27.0529	103	103	0.9858	5.301	2.15	2.25	89	112	2009	1	0	No CHD events	Clinic V2	Most days	Most days	On most days	On most days	Known DM at V2	0	1	Indian Asian	Yes	0	normal											16	10		6	8.83333	3.83333		5	no	0	No	IV
717697	56	76.3258	26.2657	81.5	89.1	1.4415	6.3333	1.45	1.22	99	161	2010	0	0	No CHD events	Clinic V2	2-3days	1day only	On 1 day only	2 or 3 days in last 7	No DM	0	0	Indian Asian	Yes	1	>160/95											1	1			13.6667	9.66667		4	no	0	No	III non-manual
513295	61		22.3125	87.2	87.2	1.0323	4.6779	0.99	0.8	71	98	2010	0	0	No CHD events		Most days	Most days	On most days	On most days		0	0	Indian Asian	Yes	1	normal											10	5		5	6.41667	1.41667		5	no	0.75	No	II
721569	43		31.7516	105.3	105.3	1.209	5.6265	2.18	2.22	102	142	2010		0	No CHD events		Most days	Most days	On most days	On most days		0	1	Indian Asian	Yes	1	>160/95											13.8504	5.0352	0.0352	5					no	8.48077		III manual
539077	55		22.9818	83	84	0.883537	6.22248	2.29877	2.13252	65	101	1996		0	Post-baseline CHD event		1day only	2-3days	2 or 3 days in last 7	On 1 day only		0	0	Indian Asian	Yes	1	normal	0	0	0	1	0	0	0	0	0	neoplasm	13.5	3.5		10					no	0		IV
697084	51	71.0308	22.5162	88.1	88.1	1.0416	4.8174	1.19	0.89	99	147	2010	1	0	No CHD events	Clinic V2	Most days	Most days	On most days	On most days	No DM	0	0	Indian Asian	Yes	1	treated											8	1		7	9.92127	4.92127	0.2546	5	no	6	Yes	IV
414474	43		26.0434	87.3	87.3	0.8835	7.254	2.06	1.8	68	96	2010		0	No CHD events		2-3days	2-3days	2 or 3 days in last 7	2 or 3 days in last 7		0	0	Indian Asian	Yes	0	normal											5.5	1.5		4					no	0		III manual
465345	47		27.1952	100	101.2	1.7414	5.67455	1.55065		81	154	1994		0	No CHD events		Most days	1day only	On 1 day only	On most days		1	1	Indian Asian	Yes	0	>140/90	0	0	0	0	1	0	0	0	0	digestive/GI	1	1							yes	49		III manual
404022	48		27.8395	100.5	100.5	0.8556	5.487	4.57	4.61	76	117	2010	0	0	No CHD events		Most days	Most days	On most days	On most days		0	1	Indian Asian	Yes	1	normal											10	1		9	4.58333	0.583333		4	no	0	No	III manual
663020	50		29.4027	100.8	101.9	1.37072	6.18405	1.59815	1.55065	90	133			0			2-3days	2-3days	2 or 3 days in last 7	2 or 3 days in last 7		1	1	Indian Asian	Unobtainable	1	treated	1	1	1	0	0	0	0	1	0	cerebrovascular disease	1	1							no	20		V
785864	50	69.7796	25.1264	92.3	94.7	1.0137	5.4684	2.42	2.25	82	113	2009	0	0	No CHD events	Clinic V2	Most days	2-3days	2 or 3 days in last 7	On most days	Known DM at V2	1	1	Indian Asian	Yes	0	normal											16.82	1		7	9.83333	3.83333		6	no	6.80769	Yes	III manual
769196	42		28.2491	99.6	99.6	1.6182	5.5614	1.35	1.44	72	109	2010	1	0	No CHD events		Most days	Most days	On most days	On most days		0	0	Indian Asian	Yes	1	normal											8	4		4				5	no	10.75	No	III manual
727391	58	76.8268	22.2151	88.8	90	1.0881	9.0954	2.06	2.02	78	135	1996	1	0	Post-baseline CHD event	Clinic V2	Most days	2-3days	2 or 3 days in last 7	On most days	No DM	0	0	Indian Asian	Yes	1	normal											1.5	1.5			8.66667	4.66667		4	no	6.86538	Yes	IV
735050	48		25.3186	85.5	86.6	1.1253	6.5193	2.74	3.34	93	146.5	2009		0	CHD death first event		Most days	2-3days	2 or 3 days in last 7	On most days		0	1	Indian Asian	Yes	1	>140/90	1	0	0	0	0	1	1	0	1	other	20.2424	10.1212	0.1212	10					no	0		III manual
471843	50	69.2512	30.8684	101	100	1.44485	5.23586	1.8594	1.9544	107	169	2010	0	0	No CHD events	Clinic V2	not in last 7days	not in last 7days	Not in last 7 days	Not in last 7 days	No DM	0	0	Indian Asian	Yes	1	>160/95											8	4		4	4.75	1.75		3	no	34.1154	Yes	III manual
660172	56		26.2011	101.4	101.4	0.8835	6.8448	2.27	2.14	87	119	2009	0	0	No CHD events	Nurse home visit	2-3days	not in last 7days	Not in last 7 days	2 or 3 days in last 7	Known DM at V2	0	1	Indian Asian	Yes	1	normal											3.5	3.5			8.58333	0.583333		8	no	1.09615	Yes	V
653506	42	62.2396	23.1503	77.1	77.1	1.83671	11.2182	1.08753	1.40815	81	120	2010	0	0	No CHD events	Clinic V2	2-3days	2-3days	2 or 3 days in last 7	2 or 3 days in last 7	No DM	0	0	Indian Asian	Yes	1	normal											10.52	1		7	13.9267	5.92667		8	no	8.25	Yes	III non-manual
724609	42	62.1602	25.4617	84.3	84.3	1.0788	5.766	1.66	1.63	76	114	2007	1	0	Post-baseline CHD event	Clinic V2	Most days	2-3days	2 or 3 days in last 7	On most days	Known DM at V2	0	1	Indian Asian	Yes	1	normal											12.6442	3.9221	0.4221	2	15.4305	10.4305	0.7638	5	no	0.230769	Yes	I
485998	58	77.1225	29.6751	113.4	114.5	1.1589	4.69006	1.0519	1.23003	76	130	2009	0	0	No CHD events	Clinic V2	1day only	not in last 7days	Not in last 7 days	On 1 day only	Known DM at V2	1	1	Indian Asian	Yes	1	treated											1.5	1.5			1.58333	0.583333		1	no	47	Yes	II
487344	49		21.3364	76.4	77.4	1.08476	5.11563	0.755025	0.588775	71	112	2010	0	0	No CHD events		2-3days	2-3days	2 or 3 days in last 7	2 or 3 days in last 7		0	0	Indian Asian	Yes	0	normal											10.5	1.5		9	7.83333	3.83333		4	no	7.80769	Yes	IV
725288	61		21.7983	60.2	61.2	1.116	5.4684	1.06	1.09	74	131			0			Most days	1day only	On 1 day only	On most days		0		Indian Asian	Unobtainable		normal	0	0	0	0	1	1	0	0	0	digestive/GI	1	1							no	0
544767	41	62.5325	24.9919	88.1	88.3	0.91531	5.53256	2.35815	2.60753	81	113	2010	0	0	No CHD events	Clinic V2	Most days	2-3days	2 or 3 days in last 7	On most days	New DM	0	1	Indian Asian	Yes	1	normal											10.26	4		5	3.58333	0.583333		3	no	0	Yes	II
550251	56	74.8446	23.2507	81.2	82.9	1.0044	7.3749	1.17	1.21	70	134	2009	0	0	Post-baseline CHD event	Clinic V2	Most days	Most days	On most days	On most days	No DM	0	0	Indian Asian	Yes	1	normal											8			8		1.75			no	30.1154	.m	IV
791381	41		27.216	89.1	89.8	1.60371	5.34082	2.67878	1.01628	72	104		0	0			Most days	Most days	On most days	On most days		0	0	Indian Asian	No	0	normal											34.2712	16.4856	6.4856	5	18.6667	11.6667		7	no	2.30769	Yes	III manual
658087	58		26.2374	94.5	94.5	1.33894	7.28018	1.75252	1.88315	100	162			0			Most days	2-3days	2 or 3 days in last 7	On most days		0		Indian Asian	No		>160/95	1	1	0	0	0	1	1	0	0	respiratory	15.02	1.5		11					no	0		IV
619408	53	72.6899	27.0988	96.1	95.5	0.8277	5.3847	1.88		86	135	1998	1	0	Post-baseline CHD event	Clinic V2	Most days	Most days	On most days	On most days	Known DM at V2	1	1	Indian Asian	Yes	1	normal											10	5		5	8.75	1.75		7	yes	0	Yes	III manual
469292	65		27.0391	87.2	91.7	1.488	5.8962	1.07	0.79	63	118	2010	0	0	No CHD events		Most days	Most days	On most days	On most days		1	1	Indian Asian	Yes	1	normal											8	1		7	3.58333	0.583333		3	no	0	No	IV
415733	44	64.6352	26.2644	92.8	92.8	0.883537	6.1725	3.02315	3.2369	76	116	2009	1	0	No CHD events	Clinic V2	Most days	Most days	On most days	On most days	No DM	0	0	Indian Asian	Yes	1	normal											13.78	1		9	19.4673	12.4673	2.8006	7	no	7.73077	Yes	IV
555443	51	71.488	29.5238	87.5	91	1.4415	4.3338	0.79	0.72	74	129	2010	0	0	No CHD events	Clinic V2	2-3days	Most days	On most days	2 or 3 days in last 7	New DM	0	1	Indian Asian	Yes	0	normal											1	1			6.41667	1.41667		5	no	0	No	I
778422	44		25.1957	86.2	87.2	0.703493	6.95884	2.9994	2.8094	69	122	1990		0	CHD death first event		not in last 7days	not in last 7days	Not in last 7 days	Not in last 7 days		0		Indian Asian	Unobtainable		normal	1	0	0	0	0	0	0	0	1	CHD	27.56	10		10					no	0.115385		V
672300	50	72.0356	24.6261	87.7	87.7	1.07417	6.68061	2.12065	2.01378	70	107	2011	1	0	No CHD events	Clinic V2	1day only	2-3days	2 or 3 days in last 7	On 1 day only	New DM	0	1	Indian Asian	No	0	normal											14	4		10					no	1.09615	No	IV
628541	47		33.8291	88.7	89.8	1.5066	5.0964	0.77	0.78	77	131	2010	1	0	No CHD events		Most days	Most days	On most days	On most days		0	0	Indian Asian	Yes	1	normal											1	1			7.83333	3.83333		4	no	0	No	IV
630790	41	61.8919	24.1423	89	89	1.37072	5.82364	1.01628	1.12315	77	106	2009	0	0	No CHD events	Clinic V2	2-3days	2-3days	2 or 3 days in last 7	2 or 3 days in last 7	No DM	0	0	Indian Asian	Yes	0	normal											15.5992	1.1496	0.1496	8	11.6667	4.66667		7	no	0.230769	Yes	IV
518605	55	75.4661	26.8514	96.5	97.7	0.947082	5.30933	1.83565	2.21565	74	116	2010	0	0	No CHD events	Clinic V2	1day only	1day only	On 1 day only	On 1 day only	Known DM at V2	0	1	Indian Asian	Yes	1	normal											13	4		9	20.6667	11.6667		9	no	0.230769	Yes	V
639112	52		22.7293	65.6	67.4	1.7205	4.4826	0.75	0.5	79	124			0			not in last 7days	Most days	On most days	Not in last 7 days		0		Indian Asian	No		normal	0	0	0	0	0	1	1	0	0	other	1.5	1.5							no	0		III manual
671194	49		24.913	95.7	96	0.989446	4.6557	0.826275	0.93315	78	102		1	0			Most days	Most days	On most days	On most days		1	1	Indian Asian	No	0	normal											12	4		8	8.66667	4.66667		4	no	67	No	IV
485005	60	78.0534	26.4395	91.9	91.9	0.8277	6.2124	2.33	2.35	77	120	2010	1	0	No CHD events	Clinic V2	Most days	Most days	On most days	On most days	Known DM at V2	0	1	Indian Asian	Yes	1	normal											8.5	3.5		5	8.5	3.5		5	no	0	No	III non-manual
437845	49	70.0835	31.8758	102.2	102.2	1.3113	5.5149	1.75	1.7	86	144	2009	0	0	No CHD events	Clinic V2	Most days	Most days	On most days	On most days	No DM	0	0	Indian Asian	Yes	1	>140/90											4	4				0.583333			no	0	No
531344	44	63.3073	25.1248	73.3	83.3	1.7019	7.1238	1.79	1.83	87	125	1996	1	0	Post-baseline CHD event	Clinic V2	1day only	Most days	On most days	On 1 day only	No DM	0	0	Indian Asian	Yes	1	normal											11.5	1.5		10		4.66667			no	13.8654	Yes	II
400754	45		21.82	88.1	88.9	0.883537	6.61924	1.56253	1.50315	63	105	1991		0	Post-baseline CHD event		2-3days	Most days	On most days	2 or 3 days in last 7		0	0	Indian Asian	Yes	1	normal	1	1	0	0	0	1	0	0	1	CHD	13.02	3.5		7					no	9.23077		III manual
760229	43	61.2402	20.9112	66.5	69.5	1.2648	5.0685	1.64	1.48	70	107	2010	0	0	No CHD events	Clinic V2	2-3days	Most days	On most days	2 or 3 days in last 7	Known DM at V2	0	1	Indian Asian	Yes	1	normal											12	1		11	8.5	3.5		5	no	0	No	IV
736252	41		33.1713	106	106.5	1.21185	6.47438	3.20128	3.3794	94	132	2001		0	Post-baseline CHD event		1day only	2-3days	2 or 3 days in last 7	On 1 day only		1	1	Indian Asian	Yes	1	>140/90	1	0	1	0	0	0	1	0	1	other	16.5	8.5		8					no	38.5		V
419891	43	62.3628	22.7724	87.3	88.5	1.59312	5.11563	2.21565	2.13252	98	141	2010	1	0	No CHD events	Clinic V2	1day only	1day only	On 1 day only	On 1 day only	Known DM at V2	0	1	Indian Asian	Yes	1	>160/95											12.5	3.5		9	5.75	1.75		4	no	60	Yes	IV
407595	48	67.9918	28.7008	108.6	108.6	1.0044	5.1057	2.38	2.76	85	127	2010	1	0	No CHD events	Clinic V2	2-3days	1day only	On 1 day only	2 or 3 days in last 7	No DM	0	0	Indian Asian	Yes	0	normal											35.3526	14.2823	8.7703	6	10.7738	4.77377	0.1071	6	no	0	Yes	IV
685490	61		34.581	101.5	110.3	1.1625	5.6172	2.78	2.64	82	134	1999		0	No CHD events		1day only	Most days	On most days	On 1 day only		1	1	Indian Asian	Yes	1	normal	0	0	0	1	0	1	0	0	0	neoplasm	1	1							no	0
616974	55	75.4825	19.3945	69.4	69.4	1.023	6.3426	1.19	0.97	73	108	2009	1	0	No CHD events	Clinic V2	Most days	2-3days	2 or 3 days in last 7	On most days	No DM	0	0	Indian Asian	Yes	1	normal											1	1			16.6667	11.6667		5	no	0	Yes	IV
775632	52	71.7372	23.1937	83	85.2	1.08476	6.14901	1.02815	1.01628	85	137	1992	0	0	Post-baseline CHD event	Clinic V2	Most days	2-3days	2 or 3 days in last 7	On most days	No DM	0	0	Indian Asian	Yes	1	treated											14.5	8.5		6	4.58333	0.583333		4	no	0.75	No	IV
531103	42	61.6537	22.9297	77.7	78.5	0.872946	6.87393	3.9969	4.68565	82	136	2010	1	0	No CHD events	Clinic V2	2-3days	2-3days	2 or 3 days in last 7	2 or 3 days in last 7	Known DM at V2	0	1	Indian Asian	Yes	1	normal											1	1			4.75	1.75		3	no	11.6154	Yes	III manual
727872	45		31.7215	111.5	111.5	1.1439	4.2222	1.19	1.17	104	149	2001		0	No CHD events		not in last 7days	2-3days	2 or 3 days in last 7	Not in last 7 days		1	1	Indian Asian	Yes	1	treated	1	1	0	0	0	0	0	0	0	other circ	1	1							yes	1.5		IV
402517	51		30.8397	107	108.7	1.3919	4.63448	1.8594		88	122	2006		0	No CHD events		2-3days	1day only	On 1 day only	2 or 3 days in last 7		1	1	Indian Asian	Yes	1	normal	0	0	0	0	1	0	1	0	0	digestive/GI	11.28	3.5		4					yes	49		III manual
594425	46	66.0972	23.902	91	92.6	0.703493	5.15189	1.9069	2.0494	58	112	2009	1	0	No CHD events	Clinic V2	Most days	Most days	On most days	On most days	No DM	0	0	Indian Asian	Yes	0	normal											11	9		2	14.6667	9.66667		5	no	0	No	III manual
642125	52	70.8939	23.488	90.5	89.5	0.851765	5.03643	3.21315	1.2894	72	115	2006	0	0	Post-baseline CHD event	Clinic V2	2-3days	2-3days	2 or 3 days in last 7	2 or 3 days in last 7	Known DM at V2	1	1	Indian Asian	Yes	1	normal											8.78	1		4	5.35213	2.35213	1.7688	3	no	0	No	II
798600	55		26.5598	94.2	93.6	0.777629	8.40228	3.79503		76	132	1994		0	Post-baseline CHD event		1day only	Most days	On most days	On 1 day only		1	1	Indian Asian	Yes	1	normal	1	0	0	0	0	1	1	0	1	missing	8			8					yes	1.55769		III manual
540687	47	67.3101	27.7929	100.6	100.6	1.13772	5.60048	0.755025	1.69315	75	125	2010	1	0	No CHD events	Clinic V2	Most days	Most days	On most days	On most days	No DM	0	0	Indian Asian	Yes	1	normal											18	10		8		1.75			no	1.67308	Yes	IV
531175	57		29.6068	111.6	113.3	0.837	6.1938	5.16		94	139	1998		0	Post-baseline CHD event		2-3days	Most days	On most days	2 or 3 days in last 7		1	1	Indian Asian	Yes	1	>140/90	1	1	1	0	0	0	0	0	1	diabetes	11	4		7					yes	3		IV
766510	60		24.2031	92.6	96.1	1.13772	4.6557	1.96627	2.4294	72	109	2006		0	CHD death first event		1day only	Most days	On most days	On 1 day only		0		Indian Asian	Unobtainable		normal	1	1	0	0	0	0	0	0	1	CHD	1	1							no	0		III non-manual
666999	53		26.5539	93.9	94.1	0.745856	7.394	8.0344	6.14628	72	110	1991		0	Post-baseline CHD event		Most days	2-3days	2 or 3 days in last 7	On most days		1	1	Indian Asian	Yes	1	treated	1	0	0	0	0	0	0	0	1	CHD	11	4		7					yes	12.1154		III manual
649465	53	72.5996	26.2611	80.9	81.7	1.1439	6.51	2.3	2.73	90	130	2010	0	0	No CHD events	Clinic V2	Most days	2-3days	2 or 3 days in last 7	On most days	New DM	0	1	Indian Asian	Yes	1	normal											7	1		6		4.02713	0.1938		no	0	Yes	II
761759	48	68.7173	25.9657	92.9	93.2	1.63549	5.02417	1.4794	2.18003	83	136	2010	1	0	No CHD events	Clinic V2	1day only	2-3days	2 or 3 days in last 7	On 1 day only	Known DM at V2	1	1	Indian Asian	Yes	1	normal											10	1		9	11.6667	4.66667		7	no	60.8077	Yes	IV
507371	42	60.5969	22.0363	70.3	71.6	1.0881	4.4919	1.04	0.83	65	103	2010	1	0	No CHD events	Clinic V2	Most days	Most days	On most days	On most days	No DM	0	0	Indian Asian	Yes	0	normal											8	1		7	16.0689	9.06893	6.4856	7	no	0	No	IV
458808	49	68.3614	24.2699	90.3	90.8	0.904719	8.93044	2.1919	2.3344	76	107	2009	1	0	No CHD events	Clinic V2	Most days	1day only	On 1 day only	On most days	No DM	0	0	Indian Asian	Yes	0	normal											6	1		5	6.41667	1.41667		5	no	0	No	III manual
763594	48	67.5838	26.1522	94.4	94.4	1.767	6.8634	0.98	0.98	92	130	2011	0	0	No CHD events	Clinic V2	Most days	2-3days	2 or 3 days in last 7	On most days	No DM	0	0	Indian Asian	Yes	1	>140/90											9.2176	2.1088	1.1088	6	7.75	1.75		6	no	16.1154	Yes	II
518951	42		25.6791	95.2	94.5	1.21185	5.37984	1.06377	1.07565	63	92	2007		0	No CHD events		Most days	Most days	On most days	On most days		0	0	Indian Asian	Yes	0	normal	0	0	0	1	1	1	0	0	0	neoplasm	18	10		8					no	34		IV
761500	41		24.6677	86.8	89.4	0.682311	4.30171	2.3344	2.58378	73	113	1995		0	Post-baseline CHD event		2-3days	2-3days	2 or 3 days in last 7	2 or 3 days in last 7		0	1	Indian Asian	Yes	1	normal	1	1	0	0	0	0	0	0	1	CHD	7	1		6					no	0		III non-manual
594735	48	69.8782	25.8777	90.4	90.4	1.10594	6.65805	0.826275	0.897525	81	111	2010	1	0	No CHD events	Clinic V2	2-3days	Most days	On most days	2 or 3 days in last 7	No DM	0	0	Indian Asian	Yes	0	normal											10	4		6	17.6667	11.6667		6	no	7.61538	Yes	IV
599430	53	73.8809	29.3393	98.2	98	1.42367	6.97823	2.51253	1.7169	70	108	2003	0	0	Post-baseline CHD event	Clinic V2	2-3days	2-3days	2 or 3 days in last 7	2 or 3 days in last 7	No DM	0	0	Indian Asian	Yes	1	normal											1	1			6.58333	0.583333		6	no	55	Yes	III manual
511268	44	65.9548	25.2801	88.6	88.9	1.20126	3.98987	0.612525	0.69565	74	110	2010	0	0	No CHD events	Clinic V2	Most days	Most days	On most days	On most days	No DM	0	0	Indian Asian	No	1	normal											19.9912	10.1056	0.1056	6	8.66667	4.66667		4	no	0.346154	Yes	IV
574461	44		30.6258	86	86.4	1.1718	5.6265	1.7	1.65	74	113	2008		0	No CHD events		Most days	Most days	On most days	On most days		0	0	Indian Asian	Yes	0	normal											10	1		9					no	0		III manual
756796	48	69.0048	23.9929	81.6	83.6	1.44485	6.31142	1.21815	1.1944	80	124	2009	1	0	Post-baseline CHD event	Clinic V2	2-3days	2-3days	2 or 3 days in last 7	2 or 3 days in last 7	New DM	0	1	Indian Asian	Yes	1	normal											15.4208	1.0604	0.0604	8	5.91667	0.916667		5	no	2.36538	Yes	III manual
725316	49	69.9329	24.0472	81.9	82.6	1.33365	5.2819	0.69565	0.74315	82	122	2011	1	0	No CHD events	Clinic V2	Most days	2-3days	2 or 3 days in last 7	On most days	New DM	0	1	Indian Asian	Yes	1	normal											9.5	1.5		8	6.75	1.75		5	no	6.86538	Yes	IV
547704	49		20.1896	74.1	74.1	2.0088	6.6309	1.01	0.77	83	131	2002		0	No CHD events		2-3days	2-3days	2 or 3 days in last 7	2 or 3 days in last 7		0	0	Indian Asian	Yes	1	normal	0	0	0	0	0	0	0	0	0	missing	17	9		8					no	10.1731		V
667413	43	65.2512	24.983	80.3	83.1	1.46603	7.03645	3.7594	1.6694	85	143	2010	1	0	No CHD events	Clinic V2	2-3days	2-3days	2 or 3 days in last 7	2 or 3 days in last 7	No DM	0	0	Indian Asian	Yes	1	>140/90											9.5	3.5		6	9.83333	3.83333		6	no	12	Yes	III manual
725519	46	65.5989	24.4711	86.4	87.7	1.31776	6.62132	1.5269	1.72878	70	107	2010	0	0	No CHD events	Clinic V2	Most days	Most days	On most days	On most days	No DM	0	0	Indian Asian	Yes	0	normal											6	1		5	3.91667	0.916667		3	no	3.80769	No	V
551371	61		27.6224	97.5	100	1.28599	6.20149	4.53127	3.92565	86	116	2009		0	No CHD events		not in last 7days	Most days	On most days	Not in last 7 days		1	1	Indian Asian	Yes	1	normal	0	0	0	0	0	0	0	0	0	missing	9	1		8					no	12.75		V
559500	46	66.026	24.2215	82.4	84.2	1.28599	5.77013	1.15877	1.15877	91	124	2009	0	0	No CHD events	Clinic V2	Most days	Most days	On most days	On most days	No DM	0	0	Indian Asian	Yes	1	>140/90											9	4		5		3.83333			no	0	No	III manual
634114	42	62.5079	18.6438	67.7	67.7	1.1718	5.3196	1.17	1.23	64	94	2010	0	0	No CHD events	Clinic V2	2-3days	Most days	On most days	2 or 3 days in last 7	No DM	0	0	Indian Asian	Yes	0	normal											10	4		6	9.66667	4.66667		5	no	0	No	IV
466913	48		23.4331	69.9	68.3	2.3901	4.5942	0.51	0.42	67	99	2010	0	0	No CHD events	Nurse home visit	Most days	Most days	On most days	On most days	No DM	0	0	Indian Asian	Yes	0	normal											1.5	1.5			6.75	1.75		5	no	0	No	III manual
604819	43	61.6454	38.9181	126.1	129	1.023	5.208	1.37	1.47	97	137	2004	1	0	Post-baseline CHD event	Clinic V2	Most days	Most days	On most days	On most days	Known DM at V2	0	1	Indian Asian	Yes	1	treated											6	1		5	3.58333	0.583333		3	no	0	No	III manual
460626	44	63.9069	27.6192	94.4	94.4	1.0424	7.57443	2.31065	2.34628	71	91	2009	0	0	No CHD events	Clinic V2	2-3days	2-3days	2 or 3 days in last 7	2 or 3 days in last 7	No DM	0	0	Indian Asian	Yes	0	normal											9	1		8	17.6667	11.6667		6	no	6.75	Yes	III manual
687337	58	77.3826	27.72	98.4	98.4	1.1904	6.8727	1.78	1.43	87	115	2010	0	0	No CHD events	Clinic V2	1day only	2-3days	2 or 3 days in last 7	On 1 day only	No DM	0	0	Indian Asian	Yes	1	treated											4	4			6.75	1.75		5	no	0.115385	Yes	III non-manual
472560	57		25.3958	85.3	88.1	0.872946	5.36762	0.992525	1.08753	102	176	1994		0	Post-baseline CHD event		2-3days	2-3days	2 or 3 days in last 7	2 or 3 days in last 7		1	1	Indian Asian	Yes	1	>160/95	1	1	1	0	0	0	0	0	1	diabetes	17	9		8					no	0.865385		IV
791285	42	61.1773	24.6548	86.1	86.1	0.93	4.4268	1.7	1.79	71	105	2009	1	0	No CHD events	Clinic V2	2-3days	1day only	On 1 day only	2 or 3 days in last 7	Known DM at V2	0	1	Indian Asian	No	1	normal											12	4		8	2.58333	0.583333		2	no	0	No	III manual
529975	67	85.859	26.8745	91.7	93.7	0.6231	6.1008	2.63	2.89	92	140	2010	0	0	No CHD events	Clinic V2	Most days	2-3days	2 or 3 days in last 7	On most days	No DM	0	0	Indian Asian	Yes	1	>140/90											1	1						4	no	0	Yes	III manual
540714	49		28.2144	102.1	102.1	0.936491	6.81271	3.6644	4.10378	93	128	2010	1	0	No CHD events		1day only	2-3days	2 or 3 days in last 7	On 1 day only		0	1	Indian Asian	Yes	1	treated											7	4		3	8.83333	3.83333		5	no	0	No	III non-manual
755503	56		24.9348	103.2	104.7	0.9114	5.766	3.03	3.45	69	122		1	0			2-3days	2-3days	2 or 3 days in last 7	2 or 3 days in last 7		0	1	Indian Asian	No	0	normal	0	0	0	0	0	0	0	0	0	missing	1	1			2.58333	0.583333		2	no	0	No	IV
464168	58		26.9801	93.3	95.7	1.09535	6.4349	1.3844	1.2894	109	141	2011	1	0	No CHD events		Most days	1day only	On 1 day only	On most days		0	0	Indian Asian	Yes	1	>160/95											8.5	3.5		5	4.75	1.75		3	no	0	Yes	IV
488336	55	76.0192	24.2184	82.9	86.4	1.34953	6.55866	2.0019	1.9544	85	136	2010	0	0	No CHD events	Clinic V2	Most days	1day only	On 1 day only	On most days	No DM	0	0	Indian Asian	Yes	1	normal											5	4		1	6.75	1.75		5	no	15	Yes	III non-manual
702199	53		22.5761	80.2	82.4	1.31776	7.16839	1.06377	1.23003	50	115	2006		0	No CHD events		Most days	2-3days	2 or 3 days in last 7	On most days		0	0	Indian Asian	Yes	1	normal	0	0	0	1	0	0	0	0	0	neoplasm	15	4		11					no	0		V
626469	46		24.3072	88.9	88.9	1.33894	4.66904	0.660025	0.660025	81	107	2010	0	0	No CHD events		2-3days	2-3days	2 or 3 days in last 7	2 or 3 days in last 7		0	0	Indian Asian	Yes	0	normal											22.56	4		11	9.66667	4.66667		5	no	0	No	IV
638562	66	85.3717	25.937	98.5	100.9	1.3578	6.1752	1.86	1.66	75	115	2010		0	No CHD events	Clinic V2	2-3days	2-3days	2 or 3 days in last 7	2 or 3 days in last 7	No DM	0	0	Indian Asian	Yes	0	normal											2.5	1.5		1					no	0		I
737005	41	60.167	23.5955	85.2	85.2	1.4136	5.766	1.3	1.24	76	120	2010	1	0	No CHD events	Clinic V2	Most days	Most days	On most days	On most days	No DM	0	0	Indian Asian	Yes	0	normal											11.5376	2.7688	1.7688	7	9.36553	2.36553	1.7822	7	no	41.5	Yes	I
459640	61		27.5627	100.2	100.5	1.31776	5.20761	1.02815	1.06377	69	107	2009		0	No CHD events		not in last 7days	2-3days	2 or 3 days in last 7	Not in last 7 days		1	1	Indian Asian	Yes	1	normal											11	4		7					yes	12.25		III non-manual
585716	52	70.1656	30.691	85.6	93	1.2462	4.9383	0.94	0.94	80	116		0	0	Post-baseline CHD event	Clinic V2	2-3days	2-3days	2 or 3 days in last 7	2 or 3 days in last 7	Known DM at V2	0	1	Indian Asian	Yes	1	treated											1	1			4.58333	0.583333		4	no	0	Yes	III manual
730348	52	69.9822	27.8342	99.3	99.3	1.1625	6.3054	1.85	2.29	64	95	2010	1	0	No CHD events	Clinic V2	Most days	Most days	On most days	On most days	No DM	0	0	Indian Asian	Yes	1	normal	0	0	0	0	0	0	1	0	0	other	9.5	3.5		6	2.75	1.75		1	no	0	No	III manual
705638	47	67.8275	23.9337	82.4	82.4	1.209	6.5658	1.26	1.25	69	92	2011	0	0	No CHD events	Clinic V2	2-3days	Most days	On most days	2 or 3 days in last 7	New DM	0	1	Indian Asian	Yes	0	normal											15.52	9		4	10.6667	4.66667		6	no	8.5	Yes	III non-manual
527616	54		23.7382	91.9	92.2	1.57194	7.68652	3.78315	3.64065	86	142	2010		0	No CHD events		1day only	2-3days	2 or 3 days in last 7	On 1 day only		0	0	Indian Asian	Yes	1	>140/90											16.52	4		10					no	7.28846		III manual
439956	55		22.3166	82.6	82.9	0.936491	5.75572	1.49127	1.1944	95	123			0			Most days	2-3days	2 or 3 days in last 7	On most days		0		Indian Asian	No		>160/95	0	0	0	1	0	0	0	0	0	neoplasm	9.76	3.5		5					no	0		III manual
797052	44	63.5619	34.6334	99.2	104.2	1.2834	6.9378	1.37	1.2	74	108	2010	1	0	No CHD events	Clinic V2	Most days	Most days	On most days	On most days	No DM	0	0	Indian Asian	Yes	1	normal											8.28	1.5		3	5.35213	2.35213	1.7688	3	no	2.25	No	II
697400	65		28.5547	102.1	104.5	0.851765	4.57461	2.18003	2.16815	85	146	2011		0	CHD death first event		2-3days	2-3days	2 or 3 days in last 7	2 or 3 days in last 7		1		Indian Asian	No		treated	1	0	0	1	0	1	0	0	1	CHD	8.54	3.5							no	0		III non-manual
618577	43	62.3984	24.975	89	89	1.1718	5.6358	1.12	1.12	108	172	2010	0	0	No CHD events	Clinic V2	Most days	Most days	On most days	On most days	Known DM at V2	0	1	Indian Asian	Yes	1	>160/95											7	1		6	10.8333	3.83333		7	no	7.90385	No	IV
657664	54	73.1253	22.659	82.4	83.9	1.8473	5.49163	1.13503	0.897525	76	112	2010	0	0	No CHD events	Clinic V2	Most days	1day only	On 1 day only	On most days	No DM	0	0	Indian Asian	Yes	0	normal											2	1		1	11.6667	6.66667		5	no	6.05769	Yes	II
539950	56	74.3217	22.5403	80.8	80.8	1.2369	6.0543	2.09	2.11	80	112	2009	0	0	No CHD events	Clinic V2	2-3days	Most days	On most days	2 or 3 days in last 7	No DM	0	0	Indian Asian	Yes	0	normal											4	4			15.6667	9.66667		6	no	0	No	III manual
450341	48		26.1396	95.1	95.1	0.947082	4.56687	0.9569	1.06377	81	118	2010		0	No CHD events		Most days	Most days	On most days	On most days		0	1	Indian Asian	Yes	1	normal											17	10		7					no	0		V
566121	63		23.3303	91.3	92.7	1.37072	5.62154	1.99003		67	115	1993		0	Post-baseline CHD event		2-3days	2-3days	2 or 3 days in last 7	2 or 3 days in last 7		1	1	Indian Asian	Yes	1	normal	1	0	1	0	0	1	0	1	0	cerebrovascular disease	1	1							yes	0		III non-manual
484158	65		25.6319	88.2	88.4	0.989446	5.49825	2.02565	2.27502	72	100	2010	0	0	No CHD events		Most days	2-3days	2 or 3 days in last 7	On most days		1	1	Indian Asian	Yes	1	normal											11	4		7	3.41667	1.41667		2	no	0	No	III non-manual
464549	43	61.5633	25.7866	93.6	93.6	1.0788	7.0494	3.72	3.39	76	101	2010	1	0	No CHD events	Clinic V2	Most days	2-3days	2 or 3 days in last 7	On most days	No DM	0	0	Indian Asian	Yes	1	normal											7	1		6	9.66667	4.66667		5	no	12.0577	Yes	IV
771789	40	60.846	25.9529	87.1	89	1.33894	5.11209	0.493775	0.422525	77	111	2010	0	0	No CHD events	Clinic V2	1day only	2-3days	2 or 3 days in last 7	On 1 day only	Known DM at V2	1	1	Indian Asian	Yes	1	normal											7.5	3.5		4		12.6133			yes	12	Yes	III manual
475257	49		26.3321	81.3	83.7	1.1253	5.4963	1.55	1.29	67	104		0	0			Most days	Most days	On most days	On most days		0	0	Indian Asian	No	0	normal											10			10	7.75	1.75		6	no	0	No	III manual
744540	50	69.4073	25.3148	84.8	86.2	0.989446	6.79976	2.7619	3.27253	71	119	2003	0	0	Post-baseline CHD event	Clinic V2	Most days	Most days	On most days	On most days	No DM	0	0	Indian Asian	Yes	1	normal											22.8176	6.1088	1.1088	3	9.66667	4.66667		5	no	6.86538	Yes	II
526509	45		22.6671	88.6	89.7	1.37072	4.96012	1.0044	0.8619	82	135	2009		0	CHD death first event		not in last 7days	2-3days	2 or 3 days in last 7	Not in last 7 days		0	0	Indian Asian	Yes	1	treated	1	0	0	0	1	0	1	0	1	CHD	12.76	3.5		8					no	29		IV
692300	57	75.7618	22.4111	81.4	82.6	1.209	6.975	2.53	2.51	71	107	2010	1	0	No CHD events	Clinic V2	1day only	Most days	On most days	On 1 day only	No DM	0	0	Indian Asian	Yes	1	normal											1	1			5.58333	0.583333		5	no	0	No	III manual
425358	59		30.2195	108.1	110.5	0.703493	5.17577	3.89002	3.1894	86	165	2010		0	CHD death first event		2-3days	2-3days	2 or 3 days in last 7	2 or 3 days in last 7		0	1	Indian Asian	No	1	>160/95	1	0	1	0	0	0	1	0	1	other	7	1		6					no	0		IV
468394	57	74.7077	29.8847	87	89.9	1.1532	6.5751	3.41	3.59	65	124	2009	1	0	No CHD events	Clinic V2	Most days	Most days	On most days	On most days	No DM	0	0	Indian Asian	Yes	1	normal											1	1			6.75	1.75		5	no	0	No	V
681571	41	61.4237	24.0457	67.6	73.5	1.4601	4.1571	0.79	0.75	89	128	2002	1	0	Post-baseline CHD event	Clinic V2	Most days	Most days	On most days	On most days	No DM	0	0	Indian Asian	Yes	1	normal											7.26	1		5	5.8256	1.8256	0.0756	4	no	0	Yes	III non-manual
671873	63		29.3077	116.4	116.4					90	134	1997		0	No CHD events		Most days	2-3days	2 or 3 days in last 7	On most days		1	1	Indian Asian	Yes	1	normal	0	0	0	0	0	1	0	0	0	respiratory	1	1							no	0		III manual
654645	57		24.7481	90.3	91	1.33894	6.66775	1.4319	1.6694	88	140	2001		0	No CHD events		Most days	Most days	On most days	On most days		0	0	Indian Asian	Yes	0	normal	0	0	0	1	0	0	0	0	0	neoplasm	14	4		10					no	6		V
799555	60		28.4089	102.5	102.9	0.629357	6.99068	1.51503	1.61003	107	167	1994		0	CHD death first event		2-3days	2-3days	2 or 3 days in last 7	2 or 3 days in last 7		0		Indian Asian	Unobtainable		>160/95	1	0	0	0	0	0	0	0	1	CHD	1.5	1.5							no	1.5		III manual
654099	57		34.3401	93.1	97.9	0.93	4.9104	3.3		75	131	2000		0	Post-baseline CHD event		2-3days	Most days	On most days	2 or 3 days in last 7		1	1	Indian Asian	Yes	1	treated	0	0	0	0	0	1	0	0	0	respiratory	1	1							yes	0
468300	54		28.8605	103.8	103.8	1.02122	5.04744	2.06128	2.3344	111	140	2008		0	Post-baseline CHD event		2-3days	Most days	On most days	2 or 3 days in last 7		0	1	Indian Asian	Yes	1	>160/95	1	0	0	0	0	0	0	0	1	CHD	11	4		7					no	0		V
503231	58		25.729	80	82.2	1.1532	6.1473	0.93	1.19	85	148	2010		0	No CHD events		Most days	Most days	On most days	On most days		0	0	Indian Asian	Yes	1	>140/90											14	9		5					no	0		III manual
553109	57		23.274	92	92	0.8835	5.1057	1.6	1.39	84	133	1994		0	Post-baseline CHD event		Most days	2-3days	2 or 3 days in last 7	On most days		0	0	Indian Asian	Yes	1	normal	1	1	0	0	0	0	0	0	1	CHD	4	4							no	0		II
579395	41	61.4018	24.8929	87.5	88.5	1.83671	5.91096	2.39377	2.50065	78	116	2010	1	0	No CHD events	Clinic V2	not in last 7days	Most days	On most days	Not in last 7 days	Known DM at V2	1	1	Indian Asian	Yes	1	normal											9.5	1.5		8	8.91667	0.916667		8	no	12.0577	Yes	III manual
482112	58		21.2745	83.3	83.5	1.02122	6.82087	2.01378		75	111			0			Most days	Most days	On most days	On most days		1	1	Indian Asian	Unobtainable		treated	1	0	1	0	0	0	0	1	0	cerebrovascular disease	4	4							yes	3.75		III manual
621615	57		27.0748	95	97.5	1.023	5.1894	1.7	1.69	87	138	2010	0	0	No CHD events		Most days	2-3days	2 or 3 days in last 7	On most days		0	1	Indian Asian	Yes	1	normal											16	9		7	1.58333	0.583333		1	no	0	No	IV
505115	46		24.3568	77.1	78.9	1.1904	6.3426	1.65	1.46	66	108	2009		0	No CHD events		Most days	Most days	On most days	On most days		0	0	Indian Asian	Yes	1	normal											1.5	1.5							no	0		IV
438895	49	67.4031	22.9592	84	84	1.3392	6.1659	1.9	1.87	85	128	2009	0	0	No CHD events	Clinic V2	2-3days	Most days	On most days	2 or 3 days in last 7	Known DM at V2	0	1	Indian Asian	Yes	1	normal											7	4		3				7	no	0	Yes	IV
420069	58		27.0434	101	99.4	1.20126	6.85224	1.69315	1.7169	91	163	2005	0	0	Post-baseline CHD event		2-3days	2-3days	2 or 3 days in last 7	2 or 3 days in last 7		1	1	Indian Asian	Yes	1	>160/95											26.5544	9.1272	4.1272	7	9.66667	4.66667		5	no	20.1731	Yes	IV
794231	59		23.4893	77.4	82.4	1.1811	5.9613	1.42	1.54	75	133	2007		0	No CHD events		Most days	Most days	On most days	On most days		1	1	Indian Asian	Yes	1	treated	1	0	0	0	0	0	0	1	0	cerebrovascular disease	1	1							no	0		IV
455147	60		27.7555	94.5	95.5	1.5159	7.8771	2.08		87	165	1991		0	Post-baseline CHD event		Most days	Most days	On most days	On most days		1	1	Indian Asian	Yes	0	>160/95	1	0	0	0	0	0	0	0	1	CHD	1	1							yes	0		IV
670011	45		33.1039	97.2	103.2	1.1439	5.9799	1.07	1.06	105	149		0	0			2-3days	2-3days	2 or 3 days in last 7	2 or 3 days in last 7		0	0	Indian Asian	No	1	>160/95											1	1				4.66667			no	0	No	V
511763	45	65.2539	25.58	87.5	87.5	1.7205	6.1008	1.1	0.88	92	138	2010	1	0	No CHD events	Clinic V2	2-3days	2-3days	2 or 3 days in last 7	2 or 3 days in last 7	No DM	0	0	Indian Asian	Yes	1	>140/90											17.52	5		10	18.6667	11.6667		7	no	31.4327	Yes	IV
648668	46	67.8467	22.6565	79.8	79.8	1.69903	5.10565	0.98065	0.93315	70	113	2010	0	0	No CHD events	Clinic V2	Most days	2-3days	2 or 3 days in last 7	On most days	No DM	0	0	Indian Asian	Yes	0	normal											17	10		7	17.6667	11.6667		6	no	12.1731	Yes	III manual
755552	48		21.8998	79.5	80	1.2754	6.52686	1.70502	1.39628	75	114	1992	1	0	Post-baseline CHD event		2-3days	not in last 7days	Not in last 7 days	2 or 3 days in last 7		0	0	Indian Asian	Yes	1	normal											8.0112	3.2556	1.7556	3	8.66667	4.66667		4	no	0.115385	No	III non-manual
548933	52	72.219	21.2411	66.8	68.1	1.4322	6.5565	1.29	0.95	87	136	2010	1	0	No CHD events	Clinic V2	Most days	Most days	On most days	On most days	No DM	0	0	Indian Asian	Yes	0	normal											10.5	2.5		8	11.6667	4.66667		7	no	0.115385	Yes	V
412642	63	81.9274	29.9604	106.8	106.8	1.5252	5.2359	1.11	1.4	71	110	1996	0	0	Post-baseline CHD event	Clinic V2	Most days	Most days	On most days	On most days	Known DM at V2	0	1	Indian Asian	Yes	1	normal											1	1			3.58333	0.583333		3	no	6.23077	Yes	IV
583483	48		21.442	78.2	80.5	0.936491	3.13666	0.6719	0.636275	62	112	2000		0	No CHD events		2-3days	1day only	On 1 day only	2 or 3 days in last 7		0	0	Indian Asian	Yes	0	normal	1	0	0	0	0	0	0	1	0	cerebrovascular disease	7	1		6					no	0.173077		II
624221	53		28.6584	102.3	103.8	1.7308	7.70241	2.9044	3.93753	111	178	2004		0	Post-baseline CHD event		Most days	1day only	On 1 day only	On most days		1	1	Indian Asian	Yes	1	>160/95	1	0	1	0	0	0	0	0	1	CHD	4	4							no	24		III manual
541089	55	76.3148	20.9831	80.6	80.8	1.2754	6.05454	1.3369	1.15877	63	129	1996	1	0	Post-baseline CHD event	Clinic V2	1day only	1day only	On 1 day only	On 1 day only	No DM	0	0	Indian Asian	Yes	1	normal											2.5	1.5		1	7.75	1.75		6	no	0.0576923	No	III non-manual
636650	55	75.488	28.9881	89.9	91.6	1.023	7.8213	5.17		70	155	2011	0	0	No CHD events	Clinic V2	Most days	Most days	On most days	On most days	Known DM at V2	1	1	Indian Asian	Yes	1	treated											1.5	1.5				4.66667			yes	0	Yes	III manual
469418	59		22.4883	87.2	88.1	1.0509	4.557	1.26	1.57	68	106	2003		0	No CHD events		Most days	Most days	On most days	On most days		1	1	Indian Asian	Yes	1	normal	1	1	0	0	0	1	0	0	0	respiratory	19	10		9					no	0		III manual
779871	42		24.8131	81.5	82.9	0.936491	7.52136	2.83315	2.59565	54	90	2010	0	0	No CHD events		not in last 7days	2-3days	2 or 3 days in last 7	Not in last 7 days		0	0	Indian Asian	Yes	0	normal											17	9		8	17.6667	9.66667		8	no	0.75	Yes	IV
753042	52	73.9028	25.8751	99.4	99.7	0.936491	5.1766	3.41502	3.30815	79	140	2011	1	0	No CHD events	Clinic V2	Most days	1day only	On 1 day only	On most days	No DM	0	0	Indian Asian	Yes	1	normal											9.5	3.5		6	4.58333	0.583333		4	no	0	No	IV
700789	51	71.1075	23.4961	83.7	83.7	1.0974	5.4777	1.3	1.48	85	132	2010	0	0	No CHD events	Clinic V2	Most days	Most days	On most days	On most days	No DM	0	0	Indian Asian	No	1	treated											1	1			9.41667	1.41667		8	no	0	Yes	IV
507475	41		24.9074	92.4	92.4	1.116	6.696	2.85	3.05	71	100		0	0			Most days	Most days	On most days	On most days		0	0	Indian Asian	No	0	normal											1	1			11.6667	4.66667		7	no	0	No	III manual
481963	42	60.6845	20.4622	72.7	76.9	1.7019	4.8453	0.68	0.48	70	96	2010	1	0	No CHD events	Clinic V2	Most days	2-3days	2 or 3 days in last 7	On most days	No DM	0	0	Indian Asian	Yes	1	normal											11	1		10	6.75	1.75		5	no	0	No	III manual
425611	49	67.7262	22.4628	81.5	81.5	1.2276	5.208	1.66	1.29	70	106	2009	0	0	No CHD events	Clinic V2	2-3days	Most days	On most days	2 or 3 days in last 7	No DM	0	0	Indian Asian	Yes	0	normal											9.4094	6.4547	2.9547		9.66667	4.66667		5	no	3	Yes	III manual
446349	48	68.6407	24.3676	88	88	1.3113	4.371	0.92	1.12	85	117	2010	0	0	No CHD events	Clinic V2	2-3days	2-3days	2 or 3 days in last 7	2 or 3 days in last 7	No DM	0	0	Indian Asian	Yes	1	normal											12	1		11	11.6667	4.66667		7	no	4.84615	Yes	III manual
542210	51	71.3128	22.4403	88.9	88.9	1.0044	6.045	2.44		69	123	1996	1	0	Post-baseline CHD event	Clinic V2	Most days	2-3days	2 or 3 days in last 7	On most days	Known DM at V2	1	1	Indian Asian	Yes	1	normal											9.5	3.5		6	2.58333	0.583333		2	yes	0	No	III manual
535816	55		23.8963	84.9	85.8		6.61924	1.82378		84	125		0	0			2-3days	2-3days	2 or 3 days in last 7	2 or 3 days in last 7		1	1	Indian Asian	No	0	normal	0	0	0	0	0	1	0	0	0	respiratory	6.5	1.5		5	2.41667	1.41667		1	yes	6	Yes	V
682455	53	72.8487	25.3801	107.2	107.2	1.3392	6.3426	1.93	2.15	71	136	2010	0	0	No CHD events	Clinic V2	Most days	2-3days	2 or 3 days in last 7	On most days	No DM	0	0	Indian Asian	Yes	1	normal											10.3104	4.0252	0.0252	5	6.75	1.75		5	no	3.11538	Yes	IV
790861	54	73.8179	24.1106	81.5	84.6	1.1811	5.4126	2.28	2.89	79	126	2010	1	0	No CHD events	Clinic V2	Most days	Most days	On most days	On most days	Known DM at V2	1	1	Indian Asian	No	0	normal											4	4			10.6667	4.66667		6	yes	0	No	IV
783783	47	64.8296	26.2698	74.6	77.2	1.6182	4.5942	0.7	0.43	69	103	2008	1	0	No CHD events	Clinic V2	Most days	Most days	On most days	On most days	No DM	0	0	Indian Asian	Yes	0	normal											6.5	1.5		5	3.75	1.75		2	no	0.980769	Yes	II
627556	58		30.7123	100.6	100.6	1.2183	6.0915	1.33	1.28	77	113			0			1day only	1day only	On 1 day only	On 1 day only		0		Indian Asian	Unobtainable		normal	0	0	0	0	0	0	1	0	0	other	13	1		12					no	7.98077		V
687796	60	80.2628	24.7409	94.2	96	0.968264	4.62709	1.11127	1.0994	77	118	2009	0	0	No CHD events	Clinic V2	2-3days	2-3days	2 or 3 days in last 7	2 or 3 days in last 7	New DM	0	1	Indian Asian	Yes	1	normal											3.5	3.5			1.58333	0.583333		1	no	1.61538	Yes	IV
542506	65		24.2612	84.9	87.9	0.968264	4.22055	1.2894	1.11127	78	125	1994		0	CHD death first event		Most days	Most days	On most days	On most days		0		Indian Asian	Unobtainable		treated	1	0	0	0	0	1	1	0	1	respiratory	1	1							no	0		III manual
550819	58		31.326	95.4	99.1	1.2927	5.3568	1.76	1.91	68	112	1997		0	Post-baseline CHD event		Most days	Most days	On most days	On most days		0	0	Indian Asian	Yes	1	treated	1	1	0	0	0	1	0	0	0	respiratory	1	1							no	0		IV
736474	57	76.6516	23.4829	86.2	86.2	1.2462	6.138	1.03	0.78	80	127	2010	0	0	No CHD events	Clinic V2	Most days	2-3days	2 or 3 days in last 7	On most days	New DM	0	1	Indian Asian	No	0	normal											3.5	3.5			5.75	1.75		4	no	0	No	III manual
655295	41	60.2574	24.1626	92.4	93.7	0.925901	8.39167	3.60503	3.16565	101	144	2008	0	0	Post-baseline CHD event	Clinic V2	2-3days	2-3days	2 or 3 days in last 7	2 or 3 days in last 7	Known DM at V2	0	1	Indian Asian	Yes	1	>160/95											4	4			7.75	1.75		6	no	35	Yes	II
450582	45	63.4251	28.2672	76.2	77.9	1.2369	4.6872	0.81	0.83	74	104	2008	0	0	No CHD events	Clinic V2	Most days	Most days	On most days	On most days	No DM	0	0	Indian Asian	Yes	0	normal											7.0376	3.2688	1.7688	2				5	no	0.0576923	No	IV
547865	45	64.0657	25.6715	83.1	83.1	1.1253	6.6681	3.35		81	130	2007	1	0	Post-baseline CHD event	Clinic V2	2-3days	1day only	On 1 day only	2 or 3 days in last 7	Known DM at V2	1	1	Indian Asian	Yes	1	normal											16.5	8.5		8	16.8333	8.83333		8	yes	0	No	V
560811	53	72.8049	26.7647	80.8	84	1.2369	4.2966	1.47	1.65	69	102	2010	1	0	No CHD events	Clinic V2	2-3days	Most days	On most days	2 or 3 days in last 7	No DM	0	0	Indian Asian	Yes	1	normal											1	1			3.58333	0.583333		3	no	0	No	III manual
503453	47	68.8104	24.1832	85.7	86	0.91531	5.93877	2.83315	2.41753	76	121	2006	0	0	Post-baseline CHD event	Clinic V2	Most days	Most days	On most days	On most days	No DM	0	0	Indian Asian	Yes	1	normal											10	4		6	11.4489	6.44887	1.7822	5	no	12.1154	Yes	III non-manual
409117	50	69.7769	25.135	88.5	88.5	1.2555	6.8727	1.45	1.54	76	113	2010	0	0	No CHD events	Clinic V2	Most days	2-3days	2 or 3 days in last 7	On most days	New DM	0	1	Indian Asian	Yes	1	normal											11.5	3.5		8	11.6667	4.66667		7	no	13.1154	Yes	III manual
511095	52	72.4107	26.3753	96.9	96.5	1.2754	5.9076	1.7644	1.6219	85	125	2010	0	0	No CHD events	Clinic V2	Most days	2-3days	2 or 3 days in last 7	On most days	Known DM at V2	0	1	Indian Asian	Yes	1	normal											9	1		8	6.34713	3.34713	0.7638	3	no	24.5	Yes	III manual
708997	42	62.2286	27.6817	102.1	103.8	1.26481	7.38753	2.1919	2.2869	74	106	2009	1	0	No CHD events	Clinic V2	Most days	Most days	On most days	On most days	Known DM at V2	0	1	Indian Asian	Yes	0	normal											4.2176	1.1088	1.1088	2	8.66667	4.66667		4	no	0	No	I
584626	48	68.2546	21.3139	80.2	80.2	1.8414	6.7983	0.87	0.74	76	105	2010	1	0	No CHD events	Clinic V2	2-3days	2-3days	2 or 3 days in last 7	2 or 3 days in last 7	No DM	0	0	Indian Asian	Yes	0	normal											11	4		7	10.6667	4.66667		6	no	0	No	IV
737958	42	60.9281	28.3736	103.2	103.2	1.0416	5.7195	1.44	1.57	94	121	2008	1	0	No CHD events	Clinic V2	2-3days	not in last 7days	Not in last 7 days	2 or 3 days in last 7	New DM	0	1	Indian Asian	Yes	1	>140/90											5	1		4	10.6667	4.66667		6	no	3.17308	Yes	III non-manual
588430	52	70.6749	30.6367	100.5	100.5	1.0044	5.9613	2.01	2.16	87	146	2000	0	0	Post-baseline CHD event	Clinic V2	Most days	Most days	On most days	On most days	Known DM at V2	0	1	Indian Asian	Yes	1	>140/90											7.52	1		4	2.58333	0.583333		2	no	0	No	III non-manual
558314	46	66.0862	29.635	79.1	79.5	1.5996	4.9662	0.54	0.49	62	93	2010	1	0	No CHD events	Clinic V2	not in last 7days	Most days	On most days	Not in last 7 days	Known DM at V2	0	1	Indian Asian	Yes	0	normal											1	1			3.58333	0.583333		3	no	0.173077	No	III manual
425921	49		28.7157	97.4	98.7	1.21185	6.83124	3.41502	3.5219	101	134	2009	1	0	No CHD events		Most days	2-3days	2 or 3 days in last 7	On most days		0	1	Indian Asian	Yes	1	>160/95											4.5	3.5		1	8.66667	4.66667		4	no	0	No	III non-manual
722906	44	63.6277	29.4251	91.4	97.3	1.581	5.8311	1.26	1.09	65	104	2010	1	0	No CHD events	Clinic V2	2-3days	2-3days	2 or 3 days in last 7	2 or 3 days in last 7	No DM	0	0	Indian Asian	Yes	0	normal											9	1		8	3.91667	0.916667		3	no	0	No	II
433620	64		32.7613	107.8	107.8	1.2462	6.6774	1.22	1.11	65	122		1	0			Most days	2-3days	2 or 3 days in last 7	On most days		0	0	Indian Asian	No	0	normal											2.52				4.58333	0.583333		4	no	55.1154	Yes	III manual
631998	51		27.6668	97	97.5	1.16949	7.25602	3.39127	2.91628	83	127	2007		0	No CHD events		2-3days	2-3days	2 or 3 days in last 7	2 or 3 days in last 7		0	1	Indian Asian	Yes	1	normal	0	0	0	1	0	0	0	0	0	neoplasm	15.3	1		8					no	75		III manual
463400	51	70.9322	19.9284	75.4	75.4	1.2276	5.7009	0.9	0.77	72	110	2010	0	0	No CHD events	Clinic V2	Most days	2-3days	2 or 3 days in last 7	On most days	No DM	0	0	Indian Asian	Yes	0	normal											10			10	8.58333	2.58333		6	no	0.980769	Yes	V
693667	43	63.4716	28.1867	98	99.1	1.49781	5.14139	1.23003	1.25378	76	116	2009	1	0	No CHD events	Clinic V2	2-3days	Most days	On most days	2 or 3 days in last 7	Known DM at V2	0	1	Indian Asian	Yes	1	normal											19.7168	6.3584	2.3584	11	11.6667	4.66667		7	no	50.75	Yes	III manual
525429	64	82.7871	29.2652	78.1	81.9	1.3485	6.045	1.41	1.47	94	152	2010	0	0	No CHD events	Clinic V2	Most days	Most days	On most days	On most days	No DM	0	0	Indian Asian	Yes	1	>140/90											4	4			8.58333	2.58333		6	no	0	No	III non-manual
534840	50		30.7734	105.2	107	1.08476	5.30933	1.74065	1.96627	77	114	2010	0	0	No CHD events	Nurse home visit	2-3days	1day only	On 1 day only	2 or 3 days in last 7	Known DM at V2	1	1	Indian Asian	Yes	1	normal											16	4		12	5.58333	0.583333		5	no	0	No	V
518644	59	79.0253	29.8599	100	100.2	1.023	6.417	1.54	1.26	76	125	2010	0	0	No CHD events	Clinic V2	Most days	Most days	On most days	On most days	Known DM at V2	0	1	Indian Asian	Yes	1	normal											4			4	2.58333	0.583333		2	no	0	No	I
686886	56		27.375	90.6	90.8	1.11654	5.32436	1.87127	1.77628	73	114	2000	0	0	Post-baseline CHD event		2-3days	Most days	On most days	2 or 3 days in last 7		0	0	Indian Asian	Yes	1	normal											13	1		12	8.66667	4.66667		4	no	9.11539	Yes	IV
595554	52	71.9945	35.5114	115.5	116.6	1.05299	5.61371	2.2394	2.4769	89	132	2009	0	0	No CHD events	Clinic V2	2-3days	2-3days	2 or 3 days in last 7	2 or 3 days in last 7	No DM	0	0	Indian Asian	Yes	1	treated											15.5	8.5		7	12.8333	8.83333		4	no	1.5	Yes	IV
427556	51	73.5332	30.7199	102.5	102.8	0.989446	5.44524	2.4294	2.69065	78	102	2010	1	0	No CHD events	Clinic V2	2-3days	1day only	On 1 day only	2 or 3 days in last 7	Known DM at V2	0	1	Indian Asian	Yes	1	treated											24.5544	9.1272	4.1272	5	5.75	1.75		4	no	0	No	III non-manual
644420	46		25.55	92	92	1.10594	4.97952	2.51253	3.01128	82	156	1990		0	CHD death first event		Most days	Most days	On most days	On most days		1		Indian Asian	Unobtainable		treated	1	0	0	0	0	0	0	0	1	CHD	6	1		5					no	12		III manual
522860	42	61.3936	20.858	64.9	64.9	1.6647	5.673	0.66	0.47	69	114	2010	1	0	No CHD events	Clinic V2	Most days	Most days	On most days	On most days	No DM	0	0	Indian Asian	No	0	normal											2	1		1	9.41667	1.41667		8	no	0.115385	No	III non-manual
751599	42	64.7611	22.8909	85.8	86.4		6.83304	5.00628		82	147	2009	1	0	Post-baseline CHD event	Clinic V2	2-3days	1day only	On 1 day only	2 or 3 days in last 7	Known DM at V2	1	1	Indian Asian	Yes	1	treated											15	9		6	16.6667	11.6667		5	yes	21.5577	Yes	III manual
549760	61		25.3539	92	93.7	0.809401	6.26025	2.21565	2.3344	88	130	2004		0	Post-baseline CHD event		Most days	Most days	On most days	On most days		1	1	Indian Asian	Yes	1	treated	1	0	0	0	0	0	1	0	1	CHD	11	4		7					no	36.5		IV
509611	44		25.0704	80.5	82.1	0.978855	6.64232	1.1469	1.37252	67	97	2009	0	0	No CHD events		Most days	1day only	On 1 day only	On most days		0	0	Indian Asian	Yes	0	normal											1.5	1.5			13.6747	7.67467		6	no	0	No	IV
702055	48		22.1979	84.4	84.4	1.32835	5.92066	2.39377	2.4769	82	126	2010	1	0	No CHD events		Most days	Most days	On most days	On most days		0	1	Indian Asian	Yes	1	normal											11.5	3.5		8	5.58333	0.583333		5	no	6	Yes	IV
404018	42	62.2587	31.4433	92.2	94.2	1.2183	7.3191	2.15	2.05	59	82	2010	0	0	No CHD events	Clinic V2	Most days	Most days	On most days	On most days	No DM	0	0	Indian Asian	Yes	1	normal											26.4208	10.0604	0.0604	10	13.6667	4.66667		9	no	0	No	III non-manual
605284	52		28.7711	90.9	93.6	1.7019	6.4077	1.47	1.39	71	123		0	0			Most days	Most days	On most days	On most days		0	0	Indian Asian	No	0	normal											13.5	3.5		10					no	0.115385	.m	III non-manual
741860	64	83.3073	21.9306	85.7	85.7	1.5903	4.9476	1.02	0.91	74	109	2011	0	0	No CHD events	Clinic V2	Most days	Most days	On most days	On most days	No DM	0	0	Indian Asian	Yes	1	normal											11	4		7	3.58333	0.583333		3	no	0	No	IV
701195	46		25.3262	87.2	88.6	1.18538	6.27496	1.08753	1.34878	83	117	2010	1	0	No CHD events		Most days	2-3days	2 or 3 days in last 7	On most days		0	0	Indian Asian	Yes	1	normal											10	1		9	9.5	3.5		6	no	6.11538	Yes	V
573457	47	66.7515	25.4527	98.4	99.4	1.64608	8.08388	3.41502	4.24627	88	114		0	0	Post-baseline CHD event	Clinic V2	1day only	2-3days	2 or 3 days in last 7	On 1 day only	Known DM at V2	0	1	Indian Asian	Yes	1	normal											16	4		12	9.66667	4.66667		5	no	34	Yes	IV
639007	51	71.9863	26.6429	92.6	94.7	1.02122	6.44289	2.31065	2.01378	71	103	2010	1	0	No CHD events	Clinic V2	2-3days	2-3days	2 or 3 days in last 7	2 or 3 days in last 7	No DM	0	0	Indian Asian	Yes	0	normal											12.4792	4.5896	0.5896	1	12.4355	6.43547	1.7688	6	no	16.6154	Yes	II
683479	46	63.8193	27.0957	87.9	87.9	1.4973	5.115	1.66	1.82	82	110	2008	0	0	No CHD events	Clinic V2	2-3days	Most days	On most days	2 or 3 days in last 7	New DM	0	1	Indian Asian	Yes	1	normal											14.04	4		5	13.4673	7.46727	2.8006	6	no	20.1154	Yes	II
540487	60		26.2013	82	85.4	1.4322	7.7562	2.34	2.37	91	159	1999		0	Post-baseline CHD event		Most days	Most days	On most days	On most days		0	0	Indian Asian	Yes	1	>140/90	1	0	0	1	0	0	0	0	1	neoplasm	5	5							no	0		IV
518997	57		27.4191	100.5	102.6	1.08476	6.47062	2.02565	2.1919	85	140	2011		0	CHD death first event		2-3days	2-3days	2 or 3 days in last 7	2 or 3 days in last 7		0	1	Indian Asian	No		treated	1	0	1	0	1	0	1	0	1	digestive/GI	13.54	8.5							no	0.346154		III manual
526494	60	78.8665	27.2842	96.7	96.7	1.0881	6.5658	1.95	1.79	89	140	2010	1	0	No CHD events	Clinic V2	Most days	2-3days	2 or 3 days in last 7	On most days	No DM	0	0	Indian Asian	Yes	1	treated											23.047	10.3935	5.3935	6	11.933	5.93297	1.2663	6	no	6.75	Yes	IV
475564	50		28.88	92.1	94	0.8742	6.5844	5.06	5.26	82	116	2009		0	No CHD events		Most days	not in last 7days	Not in last 7 days	On most days		1	1	Indian Asian	Yes	1	normal											1	1							yes	0		III manual
588925	48		26.4938	91.9	91.7	0.7998	5.6265	2.14	2.37	82	116	2009	1	0	No CHD events		not in last 7days	Most days	On most days	Not in last 7 days		0	1	Indian Asian	Yes	1	normal											4.5	1.5		3					no	0.346154	No	III manual
725712	50	70.4668	25.4095	85	85	1.25422	4.74979	1.17065	1.15877	85	134	2009	1	0	No CHD events	Clinic V2	Most days	Most days	On most days	On most days	No DM	0	0	Indian Asian	Yes	1	normal											11.8442	5.4221	0.4221	6	16.6667	11.6667		5	no	0.980769	No	II
651764	46		24.4477	88.2	88.2	0.7347	5.208	2.14	2.28	72	106	2010		0	No CHD events		Most days	Most days	On most days	On most days		0	1	Indian Asian	Yes	0	normal											1.5	1.5							no	7.61538		II
674587	42	59.8987	32.1717	80.8	84.5	1.0695	5.7288	1.59	1.27	75	114	2008	1	0	No CHD events	Clinic V2	Most days	2-3days	2 or 3 days in last 7	On most days	No DM	0	0	Indian Asian	Yes	1	normal											15.3	4		5	8.75	1.75		7	no	0	Yes	III non-manual
778024	65		31.9767	109.1	109.1	1.4322	4.7616	1.27	1.1	86	152	1995		0	No CHD events		Most days	Most days	On most days	On most days		0	0	Indian Asian	Yes	0	>140/90	0	0	0	1	0	0	0	0	0	neoplasm	4.78	1							no	0		III manual
594580	50		29.0826	105	105	0.6696	6.9099	6.43	5.13	87	121	1994		0	No CHD events		not in last 7days	not in last 7days	Not in last 7 days	Not in last 7 days		0	1	Indian Asian	Yes	1	treated	0	0	0	1	0	1	0	0	0	respiratory	7	1		6					no	6		IV
545902	48		28.0405	96.6	96.6	1.47662	6.13412	1.1469	1.32502	88	129	2011	1	0	No CHD events		not in last 7days	Most days	On most days	Not in last 7 days		0	1	Indian Asian	Yes	0	normal											5	1		4	3.58333	0.583333		3	no	3.75	Yes	III manual
629889	55		23.0911	84.6	84.3	0.841174	5.89749	2.16815	2.64315	72	125	2010	0	0	No CHD events		Most days	Most days	On most days	On most days		0	0	Indian Asian	Yes	1	normal											8.5	1.5		7	15.6667	9.66667		6	no	6.28846	Yes	III manual
608716	52	71.9288	24.4488	85.3	91.2	1.0416	5.2545	2.94		72	130		1	0	Post-baseline CHD event	Clinic V2	1day only	Most days	On most days	On 1 day only	Known DM at V2	1	1	Indian Asian	Yes	1	normal											8	1		7	3.58333	0.583333		3	yes	0	No	IV
500150	54		34.0595	140	141.7	0.8463	4.4175	1.25	1.47	99	134	2009	0	0	No CHD events		Most days	Most days	On most days	On most days		0	1	Indian Asian	Yes	1	treated											4	4			5.75	1.75		4	no	0.115385	Yes	III manual
741720	49		25.8746	99.1	99.1	0.837	6.0822	2.39	2.41	82	115	2011	1	0	No CHD events		2-3days	2-3days	2 or 3 days in last 7	2 or 3 days in last 7		0	1	Indian Asian	Yes	1	normal											13	4		9	5.58333	0.583333		5	no	0	No	V
747652	49	69.8289	25.4436	98.6	99.3	0.8556	5.6079	4.61	3.12	91	141	2010	0	0	No CHD events	Clinic V2	1day only	2-3days	2 or 3 days in last 7	On 1 day only	New DM	0	1	Indian Asian	Yes	1	>140/90											1	1				2.58333			no	6.05769	Yes	III non-manual
462045	54		27.7311	103.5	102.8		9.1791	14.17	13.85	102	135	2007		0	CHD death first event		Most days	2-3days	2 or 3 days in last 7	On most days		1		Indian Asian	No		>160/95	1	0	0	0	0	0	1	1	1	CHD	9	1		8					no	46		IV
404919	41	60.4682	34.2686	88.1	89.4	1.1718	6.1938	1.55	1.3	58	93	2010	1	0	No CHD events	Clinic V2	2-3days	2-3days	2 or 3 days in last 7	2 or 3 days in last 7	No DM	0	0	Indian Asian	Yes	0	normal											1	1			6.75	1.75		5	no	0	No	III manual
570308	45	66.9049	25.1237	93.6	93.6	1.10594	5.61357	1.07565	1.23003	92	138	2011	0	0	No CHD events	Clinic V2	1day only	2-3days	2 or 3 days in last 7	On 1 day only	No DM	0	0	Indian Asian	Yes	0	>140/90											21.3	4		11	7.75	1.75		6	no	0	Yes	III manual
465476	47		30.5584	107.5	109	0.925901	6.25055	3.0944	3.53378	80	119		1	0			Most days	Most days	On most days	On most days		0	0	Indian Asian	No	1	normal											11.5	1.5		10	13.6667	9.66667		4	no	0	No	IV
468852	42	61.9548	25.3945	69.7	73.9	1.2741	4.3431	0.79	0.51	72	102	2010	0	0	No CHD events	Clinic V2	Most days	Most days	On most days	On most days	No DM	0	0	Indian Asian	Yes	0	normal											11	1		10	8.58333	2.58333		6	no	0	No	IV
430285	56		29.9619	107.8	109.9	1.23303	5.03779	0.7194	1.11127	97	140	2004	0	0	Post-baseline CHD event	Nurse home visit	Most days	2-3days	2 or 3 days in last 7	On most days	Known DM at V2	0	1	Indian Asian	Yes	1	>160/95											7	1		6	2.58333	0.583333		2	no	6.86538	Yes	III manual
426347	45	64.4463	26.4429	93.9	93.9	1.2183	4.5849	0.42	0.52	77	110	2010	1	0	No CHD events	Clinic V2	2-3days	Most days	On most days	2 or 3 days in last 7	No DM	0	0	Indian Asian	Yes	0	normal											14.602	3.301	2.301	9	18.4764	13.4764	4.6431	5	no	0	No	II
674335	62		26.7782	98.4	98.4	1.0974	8.8164	3.45	3.41	99	153	2010		0	No CHD events		2-3days	2-3days	2 or 3 days in last 7	2 or 3 days in last 7		0	0	Indian Asian	Yes	1	>160/95											1	1							no	0		III manual
593534	46	67.1376	26.1122	88.3	89.4	0.862356	5.31374	0.8619	1.06377	88	123	2010	0	0	No CHD events	Clinic V2	Most days	Most days	On most days	On most days	Known DM at V2	0	1	Indian Asian	Yes	1	normal											8	4		4	8.83333	3.83333		5	no	0	No	I
524462	44	64.4463	24.445	83.1	83.1	1.5624	6.5007	1.01	1.12	75	115	2010	1	0	No CHD events	Clinic V2	Most days	2-3days	2 or 3 days in last 7	On most days	No DM	0	0	Indian Asian	Yes	0	normal											8	1		7	4.75	1.75		3	no	2.30769	Yes	III non-manual
546624	42		28.5057	96	98.4	0.841174	6.58043	4.93503	4.87565	66	112			0			not in last 7days	Most days	On most days	Not in last 7 days		0		Indian Asian	Unobtainable		normal	0	0	0	0	1	0	0	0	0	digestive/GI	10	4		6					no	23.0577		III manual
497223	55		23.4548	92.2	92.2	1.18008	6.24774	2.63127	2.45315	64	112	2008		0	Post-baseline CHD event		Most days	Most days	On most days	On most days		0	1	Indian Asian	Yes	1	treated	1	0	0	0	0	1	0	0	1	respiratory	4	4							no	0.807692		III manual
492289	55		32.8293	112.3	112.3	1.023	5.766	1.92	2.07	97	153	1998		0	Post-baseline CHD event		Most days	Most days	On most days	On most days		1	1	Indian Asian	Yes	0	>160/95	1	0	1	1	0	0	0	0	1	neoplasm	8	1		7					no	0		II
453691	43	64.4983	28.1752	98.7	99.9	1.13772	6.87393	2.48878		85	114	1999	1	0	Post-baseline CHD event	Clinic V2	2-3days	2-3days	2 or 3 days in last 7	2 or 3 days in last 7	Known DM at V2	1	1	Indian Asian	Yes	1	treated											11	4		7	10.9213	4.92127	0.2546	6	yes	12	Yes	III manual
680032	42		30.606	85.9	91.4	0.9858	5.1987	2.42	2.59	75	117	2010		0	No CHD events		Most days	Most days	On most days	On most days		0	1	Indian Asian	Yes	1	normal											1.5	1.5							no	0		II
400125	52		27.322	100	101	1.37072	4.82428	1.46753	1.49127	77	115	2010		0	No CHD events		Most days	2-3days	2 or 3 days in last 7	On most days		0	0	Indian Asian	Yes	1	normal											28.82	10		10					no	24.5		IV
563104	61		30.411	103.1	103.5	0.8091	4.0176	1.29	1.61	83	131	1996		0	No CHD events		Most days	Most days	On most days	On most days		0	0	Indian Asian	Yes	0	normal	0	0	0	1	1	0	0	0	0	neoplasm	11	5		6					no	0.865385		IV
453821	53	72.397	22.1981	84	85.4	1.5084	6.27958	0.850025	0.802525	76	121	2009	0	0	No CHD events	Clinic V2	Most days	2-3days	2 or 3 days in last 7	On most days	No DM	0	0	Indian Asian	Yes	1	normal											9.5	1.5		8	5.75	1.75		4	no	1.55769	Yes	III manual
605787	54	72.9418	29.0618	104.4	105.9	0.837	4.2966	2.23	2.37	81	126	2010	0	0	No CHD events	Clinic V2	2-3days	Most days	On most days	2 or 3 days in last 7	Known DM at V2	0	1	Indian Asian	Yes	1	treated											9.2176	5.1088	1.1088	3	6.71053	4.71053	4.1272	2	no	0.461538	Yes	III non-manual
553369	48	68.3888	25.6597	93.4	93.4	1.0044	3.7851	1.25	1.4	68	106	2010	1	0	No CHD events	Clinic V2	1day only	Most days	On most days	On 1 day only	Known DM at V2	0	1	Indian Asian	Yes	1	normal											12	1		11	8.18547	3.18547	1.7688	5	no	55.0577	Yes	III manual
545834	62		25.8454	103.2	105.5	1.0044	5.1429	0.87	0.98	88	130	2010		0	No CHD events		Most days	2-3days	2 or 3 days in last 7	On most days		0	0	Indian Asian	Yes	0	normal											7	1		6					no	0		III manual
514585	44	64.5092	27.1148	99.8	99.8	0.947082	5.99828	1.49127	1.7644	88	116	2009	1	0	Post-baseline CHD event	Clinic V2	1day only	2-3days	2 or 3 days in last 7	On 1 day only	Known DM at V2	1	1	Indian Asian	Yes	1	normal											1	1				4.66667			no	0	Yes	III manual
619754	56		24.4581	87.2	87.6	1.05299	6.38638	1.94253	1.96627	62	122		0	0			Most days	not in last 7days	Not in last 7 days	On most days		1	1	Indian Asian	No	1	normal											13.26	4		8	5.58333	2.58333		3	no	1.5	No	IV
540935	59	79.6632	21.8814	86.8	86.8	0.4092	6.6681	3.7	2.59	76	128	2001	1	0	Post-baseline CHD event	Clinic V2	2-3days	2-3days	2 or 3 days in last 7	2 or 3 days in last 7	Known DM at V2	1	1	Indian Asian	Yes	1	normal											2	1		1	3.75	1.75		2	no	18.5	Yes	II
595764	41	61.5688	27.9374	83.6	87.5	1.2555	5.8962	1.97	2.13	73	102	2010	1	0	No CHD events	Clinic V2	Most days	Most days	On most days	On most days	Known DM at V2	0	1	Indian Asian	Yes	1	normal											5	4		1	9.66667	4.66667		5	no	0	No	IV
620094	41	59.3347	24.5888	82.9	82.9	0.9207	5.8869	1.97	1.89	84	123	2008	1	0	No CHD events	Clinic V2	2-3days	2-3days	2 or 3 days in last 7	2 or 3 days in last 7	No DM	0	0	Indian Asian	Yes	1	normal											8.5704	4.0252	0.0252	2	10.6667	4.66667		6	no	6.80769	Yes	III non-manual
441506	55		18.7415	71.8	71.8	1.0602	5.4126	1.01		76	140	1991		0	Post-baseline CHD event		Most days	Most days	On most days	On most days		1	1	Indian Asian	Yes	1	normal	1	0	1	0	0	1	0	1	1	CHD	3.5	3.5							yes	10		III manual
483855	65		24.2031	90.1	90.9	0.837	4.0176	1.78		64	130	1994		0	CHD death first event		2-3days	2-3days	2 or 3 days in last 7	2 or 3 days in last 7		1	1	Indian Asian	Yes	0	normal	1	1	0	0	0	0	0	0	1	CHD	9	9							yes	0		V
490607	48		26.6088	91	93.5	1.13772	6.92571	4.40065	4.3294	73	118	1995	1	0	Post-baseline CHD event		2-3days	2-3days	2 or 3 days in last 7	2 or 3 days in last 7		1	1	Indian Asian	Yes	1	normal											4	1		3	5.92867	2.92867		3	yes	0.865385	No	II
525102	43		31.4021	102.7	102.7	1.0509	7.812	2.79		84	123	2000		0	No CHD events		2-3days	Most days	On most days	2 or 3 days in last 7		1	1	Indian Asian	Yes	1	normal	1	1	0	0	0	0	1	0	0	other circ	10.7416	3.6208	0.1208	7					yes	0		III manual
442459	59		26.7853	92.5	93.7	0.862356	4.35419	1.1944	1.25378	84	129		0	0			not in last 7days	2-3days	2 or 3 days in last 7	Not in last 7 days		0	0	Indian Asian	No	1	normal											4	1		3	5.75	1.75		4	no	3.80769	Yes	IV
484510	51		27.1552	99.2	100.9	0.883537	5.86565	1.8594	2.41753	96	134		0	0			2-3days	2-3days	2 or 3 days in last 7	2 or 3 days in last 7		0	0	Indian Asian	No	1	>160/95											8.5	3.5		5	9.66667	4.66667		5	no	2.25	No	IV
509151	66		25.5318	97.5	97.5	1.0788	5.5521	1.81	1.72	68	142	1996		0	Post-baseline CHD event		Most days	2-3days	2 or 3 days in last 7	On most days		0	1	Indian Asian	Yes	1	treated	0	0	0	0	0	1	0	0	0	respiratory	1	1							no	3.75		IV
580810	65		19.996	80.4	80.1	1.116	4.5849	1.59		67	117			0			Most days	Most days	On most days	On most days		1		Indian Asian	Unobtainable		normal	0	0	0	1	0	1	0	0	0	neoplasm	1.5	1.5							yes	0		IV
759847	50	68.1205	24.8607	87.1	87.1	0.8184	6.3147	3.19	3.09	78	107	1992	1	0	Post-baseline CHD event	Clinic V2	Most days	Most days	On most days	On most days	No DM	0	0	Indian Asian	Yes	1	normal											9	4		5	3.58333	0.583333		3	no	27	Yes	III manual
411693	44	63.8056	26.1961	99.3	99.3	1.3485	5.9613	1.97	2.27	92	121	2010	0	0	No CHD events	Clinic V2	2-3days	Most days	On most days	2 or 3 days in last 7	Known DM at V2	0	1	Indian Asian	Yes	1	treated											8.5	1.5		7	9.66667	4.66667		5	no	20	Yes	III manual
571707	52		22.7088	77.2	78	1.28599	5.27129	1.4794	1.84753	81	136	1992	0	0	Post-baseline CHD event		Most days	Most days	On most days	On most days		1	1	Indian Asian	Yes	1	normal											20.06	3.5		9	9.66667	4.66667		5	no	9	Yes	V
664068	51	69.8316	22.9607	86.7	87.4	0.8835	4.6872	2.11	2.32	73	105	2010	0	0	No CHD events	Clinic V2	1day only	not in last 7days	Not in last 7 days	On 1 day only	No DM	0	0	Indian Asian	Yes	1	normal											9	9			5.83333	3.83333		2	no	0	No	III manual
461186	54		23.8031	83.4	83.4	1.1625	7.2354	1.1	1.28	93	133	2003		0	CHD death first event		1day only	2-3days	2 or 3 days in last 7	On 1 day only		0	0	Indian Asian	Yes	1	>140/90	1	0	0	0	0	0	1	0	1	CHD	27.4012	11.3006	2.8006	7					no	0.865385		IV
634905	50		27.4515	77.5	80.4	1.6926	5.673	1.39	1.21	67	104	2010		0	No CHD events		2-3days	Most days	On most days	2 or 3 days in last 7		0	0	Indian Asian	Yes	0	normal											4.78	1							no	0		III manual
551570	52		24.9803	76.2	80.3	1.209	6.5379	1.89	1.75	76	116	2010	0	0	No CHD events		2-3days	Most days	On most days	2 or 3 days in last 7		0	0	Indian Asian	Yes	1	normal											4	4			17.6667	11.6667		6	no	0	No	III manual
462420	63		26.4748	97.6	96.5	1.1589	5.34558	1.18253	1.11127	80	138	2004		0	No CHD events		Most days	Most days	On most days	On most days		0	1	Indian Asian	Yes	1	normal	0	0	1	1	0	1	1	0	0	neoplasm	10.78	1		6					no	10.8077		III manual
456236	60	81.1472	25.0042	78	81	1.1811	6.6588	1.81	2.02	94	184	2002	0	0	Post-baseline CHD event	Clinic V2	Most days	Most days	On most days	On most days	Known DM at V2	0	1	Indian Asian	Yes	1	treated											4	4			3.58333	0.583333		3	no	0	No	III manual
704065	54	74.9405	28.6567	98.5	98.5	0.837	7.2354	5.34	4.94	82	151	1992	0	0	Post-baseline CHD event	Clinic V2	Most days	2-3days	2 or 3 days in last 7	On most days	Known DM at V2	1	1	Indian Asian	Yes	1	>140/90											17.32	8.5			15.6667	11.6667		4	yes	7	Yes	IV
769773	45	63.7837	30.0479	101.5	101.5	1.3578	6.2403	2.68	2.34	86	128	2005	0	0	Post-baseline CHD event	Clinic V2	2-3days	2-3days	2 or 3 days in last 7	2 or 3 days in last 7	No DM	0	0	Indian Asian	Yes	1	normal											10.5	3.5		7				6	no	34	Yes	III non-manual
778657	45	65.8042	24.5251	81.6	82.7	1.59312	6.12168	0.968775	1.0994	82	119	2010	1	0	No CHD events	Clinic V2	2-3days	2-3days	2 or 3 days in last 7	2 or 3 days in last 7	No DM	0	0	Indian Asian	Yes	1	normal											10	1		9	4.58333	0.583333		4	no	4.61538	Yes	III manual
639927	57	77.5852	24.9255	87.5	87.5	0.93	5.4219	2.43		72	116	2011	0	0	No CHD events	Clinic V2	Most days	Most days	On most days	On most days	Known DM at V2	0	1	Indian Asian	Yes	1	normal											13	5		8	2.58333	0.583333		2	no	9.86539	No	III manual
467575	50	71.3566	29.2626	101.2	102.1	1.08476	6.4219	1.12315	1.3369	75	121	2009	1	0	Post-baseline CHD event	Clinic V2	2-3days	Most days	On most days	2 or 3 days in last 7	Known DM at V2	0	1	Indian Asian	No	1	normal											9	4		5	8.75	1.75		7	no	2.42308	Yes	III manual
657888	43		27.6244	86.2	87.5		5.7474	10.25		66	118	2009	0	0	No CHD events		Most days	Most days	On most days	On most days		1	1	Indian Asian	Yes	1	normal											1.5	1.5			4.58333	0.583333		4	yes	0	No	III manual
689760	55		28.3678	97.8	99.2	1.40249	6.12037	1.6219	2.4294	82	140	2002		0	CHD death first event		Most days	Most days	On most days	On most days		0	0	Indian Asian	Yes	1	normal	1	1	0	0	0	0	0	0	1	CHD	10	1		9					no	0.0576923		III manual
522959	41		26.065	94	96.2	1.2276	7.1796	6.83	7.33	85	137	2011	0	0	No CHD events		1day only	2-3days	2 or 3 days in last 7	On 1 day only		0	0	Indian Asian	Yes	0	normal											7	1		6	7.75	1.75		6	no	47.0577	Yes	III manual
704969	57		26.1151	88.6	89	1.3919	5.31911	0.992525	0.897525	97	163	1995		0	Post-baseline CHD event		Most days	2-3days	2 or 3 days in last 7	On most days		0	0	Indian Asian	Yes	1	>160/95	0	0	0	0	0	0	0	0	0	missing	14.5	3.5		11					no	20.8654		IV
633659	43		25.0378	90.6	92.6	1.09535	7.63811	3.93753	3.68815	80	114	1999		0	CHD death first event		Most days	Most days	On most days	On most days		0	0	Indian Asian	Yes	0	normal	1	0	0	0	0	0	0	0	1	CHD	11	4		7					no	16.0577		III manual
789902	61		22.4078	83.2	83.6	1.8786	4.9383	0.73		80	132	2006		0	Post-baseline CHD event		Most days	Most days	On most days	On most days		1	1	Indian Asian	Yes	1	normal	1	0	1	0	0	1	0	0	1	CHD	1	1							yes	20		IV
456237	56		30.9224	109.2	109.2	0.9951	6.8076	2.21	2.43	100	166		0	0			Most days	Most days	On most days	On most days		1	1	Indian Asian	No	1	treated											4	4			2.58333	0.583333		2	yes	12	No	III manual
567398	43	63.4579	27.3777	92.1	92.1	0.947082	5.14446	0.778775	0.612525	74	110	2010	0	0	No CHD events	Clinic V2	Most days	Most days	On most days	On most days	No DM	0	0	Indian Asian	Yes	1	normal											17.4024	4.1812	0.1812	8	12.6667	4.66667		8	no	12.1731	Yes	IV
626227	50	69.1718	22.6925	85.8	87.6	1.36012	6.21589	2.72627	2.67878	86	121	2009	1	0	No CHD events	Clinic V2	not in last 7days	2-3days	2 or 3 days in last 7	Not in last 7 days	New DM	0	1	Indian Asian	Yes	0	normal											11	1		10	6.58333	0.583333		6	no	9	Yes	III manual
411373	51		25.3099	94	96.5	1.0424	6.27496	2.88065		81	146	1998		0	Post-baseline CHD event		Most days	2-3days	2 or 3 days in last 7	On most days		1	1	Indian Asian	Yes	1	>140/90	1	0	1	0	0	0	0	0	1	diabetes	12	4		8					yes	0		III non-manual
419217	47	69.4949	21.2072	83.2	84.4	1.02122	7.01596	2.16815	2.08503	77	123	2010	1	0	No CHD events	Clinic V2	Most days	Most days	On most days	On most days	No DM	0	0	Indian Asian	Yes	1	normal											19	9		10	10.6667	4.66667		6	no	3.28846	Yes	V
480334	56		24.3383	87.1	87.6	1.03181	6.55866	2.0969	2.0494	96	125		0	0			Most days	Most days	On most days	On most days		0	0	Indian Asian	No	1	treated											9	4		5	13.6819	9.68187	0.0152	4	no	0	No	V
588075	43		26.6412	94	94		5.7381	9.53	9.48	93	130			0			not in last 7days	2-3days	2 or 3 days in last 7	Not in last 7 days		0	1	Indian Asian	No		>140/90	0	0	1	0	1	1	0	0	0	digestive/GI	6.5	1.5		5					no	46		III manual
636797	59	79.3621	23.6931	94.2	94.2	1.2834	7.1703	1.58	1.55	84	113	2010	1	0	No CHD events	Clinic V2	2-3days	2-3days	2 or 3 days in last 7	2 or 3 days in last 7	No DM	0	0	Indian Asian	Yes	1	treated											3.5	3.5			7.75	1.75		6	no	3.23077	Yes	III manual
745200	54		25.7929	76.6	78.1		7.4865		1.4	85	144	2010		0	No CHD events		Most days	Most days	On most days	On most days		0	0	Indian Asian	Yes	1	>140/90											7.3744	2.5472	1.0472						no	0		II
667960	47		37.7665	125.6	126	1.0974	5.952	4.05	3.77	73	129	2010	1	0	No CHD events		1day only	Most days	On most days	On 1 day only		0	0	Indian Asian	Yes	1	normal											1	1			4.58333	0.583333		4	no	0	No	II
426982	46		27.9604	99.4	99.6		5.40643	7.14377		76	117	1998		0	Post-baseline CHD event		not in last 7days	2-3days	2 or 3 days in last 7	Not in last 7 days		1	1	Indian Asian	Yes	1	normal	1	1	1	0	0	0	1	0	1	CHD	18.5	8.5		10					yes	0.115385		III manual
753659	64		31.2435	120	118	1.29658	6.50587	2.16815		74	127	2005		0	No CHD events		2-3days	Most days	On most days	2 or 3 days in last 7		1	1	Indian Asian	Yes	0	normal	1	1	1	0	0	0	1	0	0	diabetes	1	1							yes	0.807692		IV
461962	45		27.648	104.5	104.5	1.54017	6.33787	2.12065	2.50065	79	118	2010	1	0	No CHD events		Most days	2-3days	2 or 3 days in last 7	On most days		0	1	Indian Asian	Yes	1	normal											24.8326	5.2663	1.2663	12	10.6667	4.66667		6	no	16.1731	Yes	IV
609811	41	61.4182	26.3946	92.8	92	1.2369	5.952	1.8	1.53	73	109	2010	0	0	No CHD events	Clinic V2	Most days	Most days	On most days	On most days	No DM	0	0	Indian Asian	Yes	1	normal											16.8192	4.1496	0.1496	10		4.66667			no	0	Yes	V
511399	60		21.1476	81.2	81.2	1.33894	5.2579	0.873775	0.921275	77	128	2004		0	No CHD events		Most days	Most days	On most days	On most days		0	0	Indian Asian	Yes	1	treated	0	0	0	1	0	0	0	0	0	neoplasm	9	5		4					no	0		III manual
782420	48	66.7543	26.2827	92.5	92.5	1.1346	6.7611	4.15	3.59	85	137		1	0	Post-baseline CHD event	Clinic V2	2-3days	2-3days	2 or 3 days in last 7	2 or 3 days in last 7	No DM	0	0	Indian Asian	Yes	1	normal											18.8976	9.4488	0.4488	9	11.8163	4.81627	0.1496	7	no	54.1731	Yes	III manual
406458	51	71.7317	24.0538	88.4	89.6	1.0424	4.84369	1.7169	1.77628	112	189	2010	1	0	No CHD events	Clinic V2	2-3days	2-3days	2 or 3 days in last 7	2 or 3 days in last 7	No DM	0	0	Indian Asian	Yes	1	treated											3	1		2		1.75			no	6.23077	Yes	III manual
681681	64		28.7484	97.7	99.1	0.67172	6.33264	3.49815	3.2844	84	131	1991		0	CHD death first event		Most days	Most days	On most days	On most days		0		Indian Asian	Unobtainable		normal	1	1	0	0	0	0	0	0	1	CHD	3.5	3.5							no	5.25		IV
579699	46	65.0185	30.5998	86.4	92.5	1.395	5.952	1.33	1.3	67	104	2010	1	0	No CHD events	Clinic V2	Most days	Most days	On most days	On most days	No DM	0	0	Indian Asian	Yes	0	normal											1	1			7.58333	0.583333		7	no	0	No	III manual
766083	63	82.4066	21.1741	75.1	77.5	1.1811	5.208	0.99	0.69565	72	125	2010	0	0	No CHD events	Clinic V2	Most days	2-3days	2 or 3 days in last 7	On most days	No DM	0	0	Indian Asian	Yes	1	normal											10	10			7.91667	0.916667		7	no	3.17308	Yes	III manual
609047	54		23.5745	88.7	88.7	0.9486	6.6774	2.68	2.42	85	122			0			not in last 7days	2-3days	2 or 3 days in last 7	Not in last 7 days		0		Indian Asian	Unobtainable		normal	0	0	0	1	0	0	0	0	0	neoplasm	2	1		1					no	12.3077		III non-manual
706831	42		29.7749	78.4	81.6	1.6926	5.5428	1.21	1.19	78	147	2003		0	No CHD events		Most days	Most days	On most days	On most days		0	0	Indian Asian	Yes	1	treated	1	1	0	0	0	0	0	0	0	other circ	3.5	3.5							no	0		III manual
741160	44		20.9316	78.5	81.2	1.16949	6.10702	3.67628		76	124	2010		0	No CHD events		2-3days	Most days	On most days	2 or 3 days in last 7		1	1	Indian Asian	Yes	1	normal	1	0	1	0	1	0	1	1	0	diabetes	10.5	3.5		7					yes	28.75		III manual
799295	63	82.4531	33.3017	112.1	112.1	0.9486	6.2496	4.57		77	131	2005	0	0	Post-baseline CHD event	Clinic V2	Most days	Most days	On most days	On most days	Known DM at V2	1	1	Indian Asian	Yes	1	normal											1	1			2.58333	0.583333		2	no	0	Yes	III manual
414602	50		28.5091	80	85.1	2.0088	5.7939	1.18	0.94	104	187		0	0			2-3days	Most days	On most days	2 or 3 days in last 7		0	0	Indian Asian	No	1	>160/95											2	1		1	10.7546	3.7546	0.2546	7	no	0	No	III manual
586987	54		26.2826	90.4	90.4	0.8742	7.2261	2.38	2.34	75	111		0	0			2-3days	2-3days	2 or 3 days in last 7	2 or 3 days in last 7		0	1	Indian Asian	No	0	normal											18.04	4		9				6	no	9.17308	Yes	IV
629395	45	64.9309	33.5541	107.6	107.6	0.904719	4.91238	1.5744	1.58627	76	132	2006	0	0	Post-baseline CHD event	Clinic V2	2-3days	Most days	On most days	2 or 3 days in last 7	Known DM at V2	1	1	Indian Asian	Yes	1	normal											7.5	1.5		6	4.91667	0.916667		4	no	17.1731	Yes	III manual
488121	52		22.9593	79.1	83.6	0.904719	4.82651	0.541275	0.493775	60	95	2010	1	0	No CHD events		Most days	1day only	On 1 day only	On most days		0	0	Indian Asian	Yes	0	normal											21.592	14.332		6	7.58333	2.58333		5	no	0	No	II
656441	46		26.6595	92.5	92.5	1.3764	6.4263	1.27	1.16	75	115		0	0			Most days	2-3days	2 or 3 days in last 7	On most days		0	1	Indian Asian	No	1	normal											10	4		6	17.4305	12.4305	0.7638	5	no	0.461538	No	V
425198	49		24.2785	76.4	77.5	1.72021	4.69816	0.707525	0.45815	80	128	2009		0	No CHD events		1day only	Most days	On most days	On 1 day only		0	0	Indian Asian	Yes	1	normal	0	0	0	0	0	0	0	0	0	missing	30.0112	10.4856	6.4856	8					no	24		II
524816	57		18.5386	76	78.2	1.64608	6.35893	1.44378	1.30128	84	137			0			Most days	Most days	On most days	On most days		0		Indian Asian	Unobtainable		normal	0	0	0	0	1	0	1	0	0	digestive/GI	10.26	1		8					no	7		V
770788	41	62.1246	22.1501	80.9	82.6	1.20126	7.20295	1.39628	1.3844	79	114	2010	0	0	No CHD events	Clinic V2	Most days	Most days	On most days	On most days	No DM	0	0	Indian Asian	Yes	0	normal											15	9		6	17.6667	11.6667		6	no	1.55769	Yes	IV
503331	57		29.0162	100.1	100.2	0.872946	5.26734	1.21815	1.20627	83	122	2006		0	No CHD events		Most days	Most days	On most days	On most days		0	1	Indian Asian	Yes	1	normal	0	0	0	0	0	1	1	0	0	respiratory	11	1		10					no	0		III manual
657018	55		31.4991	80.5	82.7	1.4415	6.138	1.17	1.32	97	143	2008		0	No CHD events		2-3days	2-3days	2 or 3 days in last 7	2 or 3 days in last 7		0	0	Indian Asian	Yes	1	treated	0	0	0	0	0	0	0	0	0	missing	5.5	1.5		4					no	0		III non-manual
624299	59		27.4756	95.4	97.2	0.9114	6.1473	1.92	2.06	78	139	2002		0	No CHD events		2-3days	2-3days	2 or 3 days in last 7	2 or 3 days in last 7		0	0	Indian Asian	Yes	1	normal	0	0	0	0	0	1	1	0	0	respiratory	13	9		4					no	1.67308		III manual
708252	42	61.4702	25.0988	88.2	90.1	1.12713	4.81602	0.968775	1.01628	74	113	2010	1	0	No CHD events	Clinic V2	2-3days	2-3days	2 or 3 days in last 7	2 or 3 days in last 7	No DM	0	0	Indian Asian	Yes	0	normal											13	4		9	10.8333	3.83333		7	no	0	No	III manual
444754	56		26.1049	86.1	86.1	0.862356	5.86565	5.76627	3.91377	103	140	1995		0	No CHD events		Most days	1day only	On 1 day only	On most days		0	0	Indian Asian	Yes	1	>160/95	0	0	0	0	0	0	1	0	0	other	9.28	3.5		2					no	35		II
431528	42	61.9192	24.8242	89.5	91.5	1.69903	6.11752	0.6244	0.6244	93	126	2010	0	0	No CHD events	Clinic V2	2-3days	2-3days	2 or 3 days in last 7	2 or 3 days in last 7	Known DM at V2	0	1	Indian Asian	Yes	1	>140/90											11	1		10	2.58333	0.583333		2	no	0.173077	No	III manual
779058	57		24.2933	82.5	87	1.2648	5.3382	1.39	1.31	71	135	2010	0	0	No CHD events	Nurse home visit	2-3days	2-3days	2 or 3 days in last 7	2 or 3 days in last 7	No DM	0	0	Indian Asian	Yes	1	normal											17	9		8	3.58333	0.583333		3	no	0	No	III manual
429149	57		32.1528	103.6	109.6	1.0602	5.7939	2.35		72	153	2003	0	0	Post-baseline CHD event		Most days	Most days	On most days	On most days		1	1	Indian Asian	Yes	1	>140/90											1	1			3.58333	0.583333		3	yes	3.98077	Yes	III manual
713903	51		19.7405	76.5	76.9	1.69903	5.81258	2.35815	1.32502	88	124	2006		0	No CHD events		Most days	1day only	On 1 day only	On most days		0	0	Indian Asian	Yes	1	normal	1	0	0	1	0	0	0	1	0	cerebrovascular disease	16	4		12					no	12		III manual
647167	50		20.3585	75.8	75.8	0.862356	7.14612	2.78565	2.6669	79	112	2010	0	0	No CHD events		Most days	2-3days	2 or 3 days in last 7	On most days		0	0	Indian Asian	Yes	1	normal											30.46	4			6.75	1.75		5	no	0	No	V
708772	52		24.4634	90	90	0.8184	6.603	2.62	2.72	81	119	1991	1	0	Post-baseline CHD event		1day only	1day only	On 1 day only	On 1 day only		0	1	Indian Asian	Yes	1	normal											1	1			2.58333	0.583333		2	no	0	Yes	IV
551580	63		25.332	90.8	90.8	0.6603	5.6823	2.6	2.89	72	127	2000		0	Post-baseline CHD event		2-3days	2-3days	2 or 3 days in last 7	2 or 3 days in last 7		0	1	Indian Asian	Yes	1	normal	0	0	0	0	0	0	0	0	0	missing	7.548	7.548							no	0		III manual
455159	64		24.1394	90.2	92.2	1.13772	5.37743	1.42002	1.49127	77	116		0	0			2-3days	2-3days	2 or 3 days in last 7	2 or 3 days in last 7		0	0	Indian Asian	No	0	normal											12.52	10			8.66667	4.66667		4	no	0	No	IV
694647	59		21.4236	78.9	79	1.33894	5.89749	1.11127	1.13503	94	156	2005	0	0	Post-baseline CHD event		2-3days	2-3days	2 or 3 days in last 7	2 or 3 days in last 7		0	0	Indian Asian	Yes	1	>140/90											11.5	1.5		10					no	6.05769	Yes	IV
763448	45		29.4798	76.9	78.7	1.7019	5.487	0.89	0.73	81	116		1	0			Most days	Most days	On most days	On most days		0	1	Indian Asian	No	1	normal											9.26	4		4	9.75	1.75		8	no	0	No	III non-manual
794280	52	72.9719	25.4566	84.7	84.7	1.13772	6.12168	3.30815	3.46252	87	123	2010	1	0	No CHD events	Clinic V2	2-3days	not in last 7days	Not in last 7 days	2 or 3 days in last 7	No DM	0	0	Indian Asian	Yes	1	normal											26.6208	12.3164	3.5244	7	14.7165	8.71653	4.1272	6	no	2.30769	Yes	IV
700847	58		23.9924	88.4	90.6	1.37072	4.858	1.06377	0.8619	93	184	1991		0	Post-baseline CHD event		Most days	Most days	On most days	On most days		0	0	Indian Asian	Yes	1	treated	0	0	0	0	0	0	1	0	0	other	19.4992	4.0896	0.5896	6					no	0		IV
704438	57		22.3207	71.8	75.5	1.209	6.6495	1.09	1.14	101	178	2010		0	No CHD events		2-3days	Most days	On most days	2 or 3 days in last 7		0	0	Indian Asian	Yes	1	treated											1	1							no	0		III manual
617194	52	73.0979	26.1759	100.3	100.3	1.23303	7.17228	1.70502	1.82378	93	128		1	0	Post-baseline CHD event	Clinic V2	2-3days	Most days	On most days	2 or 3 days in last 7	No DM	0	0	Indian Asian	Yes	1	>140/90											7	1		6	10.7105	6.71053	4.1272	4	no	4.61538	Yes	III manual
511227	44	63.7974	26.343	98.2	100.1	0.558	6.324	4.47	4.9	94	143		1	0	Post-baseline CHD event	Clinic V2	2-3days	Most days	On most days	2 or 3 days in last 7	Known DM at V2	0	1	Indian Asian	Yes	1	>140/90											4	4				0.583333			no	17.25	.m	III manual
655959	41		25.2493	89.9	90.3	1.87908	7.04375	1.59815	1.30128	87	128	2010	1	0	No CHD events		2-3days	2-3days	2 or 3 days in last 7	2 or 3 days in last 7		0	0	Indian Asian	Yes	1	normal											9	1		8	13.2356	8.2356	6.4856	5	no	68	Yes	III manual
486761	48	66.1246	26.0645	96.9	97.6	1.0416	4.7895	2.08	2.03	86	128	2010	1	0	No CHD events	Clinic V2	1day only	1day only	On 1 day only	On 1 day only	No DM	0	0	Indian Asian	Yes	1	normal											1	1			9.83333	3.83333		6	no	0	No	IV
565228	49		29.4639	106.1	106.1	1.0788	5.0034	1.01	0.93	96	119	2000		0	Post-baseline CHD event		2-3days	2-3days	2 or 3 days in last 7	2 or 3 days in last 7		0	1	Indian Asian	Yes	1	>160/95											11	4		7					no	0		IV
723552	54		22.9087	84.1	85.7	0.79881	5.47726	1.07565	1.0044	79	125			0	Post-baseline CHD event		Most days	Most days	On most days	On most days		0	0	Indian Asian	Yes	1	treated											4.26	1		2					no	0		III manual
554838	61	81.1691	30.429	107.8	107.8	1.2648	7.0959	1.55	1.53	83	151	2000	0	0	Post-baseline CHD event	Clinic V2	2-3days	2-3days	2 or 3 days in last 7	2 or 3 days in last 7	No DM	0	0	Indian Asian	Yes	1	>140/90											14	4		10	3.58333	0.583333		3	no	0	Yes	IV
667479	51	71.0034	27.3351	93.9	94.4	0.819992	5.2819	1.99003	1.99003	83	124		1	0	Post-baseline CHD event	Clinic V2	Most days	Most days	On most days	On most days	Known DM at V2	0	1	Indian Asian	Yes	1	normal											7	4		3	6.66667	4.66667		2	no	0.173077	No	II
654743	62	83.6277	27.6964	102	101.6	1.00004	4.62053	0.778775	0.98065	64	122	2010	0	0	No CHD events	Clinic V2	Most days	Most days	On most days	On most days	Known DM at V2	1	1	Indian Asian	Yes	1	normal											16	9		7	5.75	1.75		4	no	0	Yes	IV
551822	53		25.8135	84	88.6	1.2834	5.6079	1.79		93	135	2009		0	No CHD events		Most days	Most days	On most days	On most days		0	0	Indian Asian	Yes	1	>140/90	0	0	0	0	0	0	0	0	0	missing	1	1							no	0		II
650389	43	62.5955	25.262	91.6	91.6	1.0881	6.4914	2.08	2.13	62	95	2009	1	0	No CHD events	Clinic V2	2-3days	2-3days	2 or 3 days in last 7	2 or 3 days in last 7	No DM	0	0	Indian Asian	Yes	0	normal											13	5		8	7.66667	4.66667		3	no	34	Yes	IV
415013	41		29.4535	97.7	97.8	1.7205	4.7244	0.95	1	79	138		1	0			Most days	2-3days	2 or 3 days in last 7	On most days		0	0	Indian Asian	No	1	normal											8.5	1.5		7	7.75	1.75		6	no	0	No	IV
609985	61		28.9005	101.1	100.9	1.2276	6.3705	2.95	2.65	98	182	1995		0	CHD death first event		2-3days	Most days	On most days	2 or 3 days in last 7		1		Indian Asian	Unobtainable		treated	1	0	0	0	0	0	0	0	1	CHD	1	1							no	0
533594	41	60.4983	26.9349	92.8	94.5	0.989446	6.85224	2.15628	2.15628	71	123	2010	1	0	No CHD events	Clinic V2	2-3days	Most days	On most days	2 or 3 days in last 7	No DM	0	0	Indian Asian	Yes	0	normal											9.78	1		5	10.5833	2.58333		8	no	0	Yes	III manual
768576	41	61.2293	24.4024	77.6	82.6	1.3206	5.952	1.34	1.09	75	108	2010	0	0	No CHD events	Clinic V2	1day only	Most days	On most days	On 1 day only	No DM	0	0	Indian Asian	Yes	0	normal											13	4		9	10.6667	4.66667		6	no	0	No
525479	56		24.9974	92.2	91.9	1.0788	4.9476	1.67	1.71	85	132	1998		0	Post-baseline CHD event		2-3days	2-3days	2 or 3 days in last 7	2 or 3 days in last 7		0	0	Indian Asian	Yes	1	normal	1	0	0	0	0	0	0	0	1	CHD	3	1		2					no	6.05769		III non-manual
699802	50	71.0199	22.9692	87.1	88.5	1.57194	3.58113	1.63377	1.70502	71	119	2010	0	0	No CHD events	Clinic V2	not in last 7days	1day only	On 1 day only	Not in last 7 days	No DM	0	0	Indian Asian	Yes	0	normal											9.5	1.5		8	16.6667	11.6667		5	no	12	No	IV
571826	55	74.9733	25.7673	83.5	88.3	1.5903	4.7709	2.19	2.03	88	113	2010	0	0	No CHD events	Clinic V2	2-3days	2-3days	2 or 3 days in last 7	2 or 3 days in last 7	No DM	0	0	Indian Asian	Yes	0	normal											1	1			4.58333	0.583333		4	no	0	No	III manual
720799	50		29.6543	97.8	100.7	1.03181	7.77608	2.37002	2.56002	84	121		1	0	Post-baseline CHD event		Most days	1day only	On 1 day only	On most days		0	0	Indian Asian	Yes	1	treated											4.26	1		2	6.75	1.75		5	no	1.5	Yes	I
673385	41	60.3806	25.8813	92.5	92.5	1.3206	5.115	4.42		78	111	2002	1	0	Post-baseline CHD event	Clinic V2	Most days	2-3days	2 or 3 days in last 7	On most days	Known DM at V2	1	1	Indian Asian	Yes	1	normal											4	1		3	15.6667	9.66667		6	yes	30.6154	Yes	III non-manual
790729	42		30.1673	99.1	100.3	1.28599	8.47911	3.20128	3.51003	111	161	2010		0	Post-baseline CHD event		2-3days	Most days	On most days	2 or 3 days in last 7		0	1	Indian Asian	Yes	1	>160/95											7	1		6					no	48.1154		III manual
790544	63		18.2636	71.8	71.8	0.8928	5.0313	1.03		96	179	1998		0	No CHD events		1day only	1day only	On 1 day only	On 1 day only		1	1	Indian Asian	Yes	1	>160/95	0	0	0	0	0	1	0	0	0	respiratory	5.5	1.5		4					yes	21		IV
470522	61		29.012	107.4	107.4	1.581	5.2638	0.82	0.74	78	131	2000		0	Post-baseline CHD event		2-3days	2-3days	2 or 3 days in last 7	2 or 3 days in last 7		0	0	Indian Asian	Yes	1	normal	1	0	0	0	0	1	1	0	1	CHD	10	10							no	35.0577		IV
761232	54	72.8296	26.6381	106.8	108.9	1.28599	4.96296	1.02815	1.20627	87	125	2010	0	0	No CHD events	Clinic V2	Most days	2-3days	2 or 3 days in last 7	On most days	No DM	0	0	Indian Asian	Yes	1	normal											10.78	4		3	11.9267	5.92667		6	no	0	No	III non-manual
591286	62	81.1718	26.2276	94.3	95.3	1.2183	4.836	1.31		80	135	2009	0	0	No CHD events	Clinic V2	Most days	Most days	On most days	On most days	Known DM at V2	1	1	Indian Asian	No	1	normal											4	4				1.75			yes	0	No	III manual
598986	52		24.4925	95.1	95.5	1.49781	6.52369	2.1919	2.21565	83	113	1998		0	CHD death first event		Most days	2-3days	2 or 3 days in last 7	On most days		0	0	Indian Asian	Yes	0	normal	1	0	0	0	0	0	0	0	1	CHD	10	1		9					no	12		III manual
707954	42	61.8398	24.0979	84.3	86.8	1.94262	5.91809	1.2419	0.778775	96	131	2009	1	0	No CHD events	Clinic V2	not in last 7days	2-3days	2 or 3 days in last 7	Not in last 7 days	No DM	0	0	Indian Asian	Yes	1	>160/95											23.3	9		8	17.4489	11.4489	1.7822	6	no	3.63462	Yes	V
744476	63		26.5519	99.7	100.6	1.56135	5.81258	1.64565	1.53877	74	125	2008		0	CHD death first event		Most days	Most days	On most days	On most days		0	1	Indian Asian	Yes	1	treated	1	0	0	0	0	0	0	0	1	CHD	9	1		8					no	0		III manual
586401	46	64.8652	25.1205	85.8	85.8	1.2462	7.0029	1.74	1.99	68	100	2010	0	0	No CHD events	Clinic V2	2-3days	Most days	On most days	2 or 3 days in last 7	No DM	0	0	Indian Asian	Yes	1	normal											13	4		9	10.6667	4.66667		6	no	3.11538	Yes	IV
698572	51	72.9227	25.0886	91.9	94.3	1.3919	6.77876	1.13503	1.20627	82	132	2000	0	0	Post-baseline CHD event	Clinic V2	1day only	1day only	On 1 day only	On 1 day only	Known DM at V2	1	1	Indian Asian	No	1	normal											3	1		2	6.58333	0.583333		6	no	26.8654	Yes	III non-manual
594394	40	60.8323	24.8075	88.4	92.4	0.957673	4.87899	1.2419	1.23003	69	110	2009	1	0	No CHD events	Clinic V2	Most days	Most days	On most days	On most days	No DM	0	0	Indian Asian	Yes	0	normal											8.5	3.5		5	10.4167	1.41667		9	no	2.36538	Yes	III manual
721228	63		24.1588	84	86.2	1.56135	6.38571	1.36065	1.39628	76	147	1995		0	Post-baseline CHD event		1day only	Most days	On most days	On 1 day only		0	0	Indian Asian	Yes	1	>140/90	1	1	0	0	1	1	1	0	1	other	7	1		6					no	2.36538		V
640487	51	71.4825	28.5711	105.1	105.9	1.57194	6.1595	1.69315	1.75252	92	145	2010	1	0	No CHD events	Clinic V2	2-3days	Most days	On most days	2 or 3 days in last 7	Known DM at V2	0	1	Indian Asian	Yes	1	>140/90	0	0	0	0	0	1	1	0	0	other	9	1		8	3.58333	0.583333		3	no	36.6154	Yes	III manual
521348	50		22.8502	90.3	91.6	1.25422	3.95535	1.8119		83	140	2009	0	0	No CHD events		1day only	2-3days	2 or 3 days in last 7	On 1 day only		1	1	Indian Asian	Yes	1	normal											9.5	1.5		8					yes	20.75	Yes	V
644872	53	72.4627	25.1205	87.3	88.4	1.2754	6.63182	0.9569	1.21815	84	139	2003	0	0	Post-baseline CHD event	Clinic V2	Most days	Most days	On most days	On most days	No DM	0	0	Indian Asian	Yes	1	normal											50.2424	22.9712	12.9712	8	18.9793	13.9793	2.8006	5	no	0.634615	Yes	III manual
420936	42	61.1006	24.685	74.6	78.1	1.4508	7.0122	1.61	1.34	79	111	2009	1	0	No CHD events	Clinic V2	Most days	Most days	On most days	On most days	No DM	0	0	Indian Asian	Yes	0	normal											9	1		8	7.58333	2.58333		5	no	0	No	III manual
655869	47	68.5421	37.9979	116.8	117.6	1.1589	6.12037	2.32253	3.07065	74	118	2010	1	0	No CHD events	Clinic V2	Most days	2-3days	2 or 3 days in last 7	On most days	Known DM at V2	0	1	Indian Asian	Yes	1	treated											13.78	4		6	9.66667	4.66667		5	no	2.42308	Yes	III manual
479581	41	60.0548	20.8543	81.3	82.4	1.22244	5.75585	2.02565	1.82378	73	124	2010	0	0	No CHD events	Clinic V2	Most days	Most days	On most days	On most days	Known DM at V2	1	1	Indian Asian	Yes	1	normal											12.5	3.5		9	1.58333	0.583333		1	yes	8.55769	Yes	IV
617865	54	72.6899	26.2593	94	92.9	1.5252	5.2731	0.78	0.72	92	129	2009	0	0	No CHD events	Clinic V2	Most days	Most days	On most days	On most days	No DM	0	0	Indian Asian	Yes	1	>140/90											13.54	1.5		7	7.66667	4.66667		3	no	0	No	IV
721784	47	67.1157	22.8788	83.3	84.6	1.13772	5.72661	1.04002	1.01628	87	111	2008	0	0	No CHD events	Clinic V2	Most days	Most days	On most days	On most days	No DM	0	0	Indian Asian	Yes	1	normal											9	4		5	17.3047	11.3047		6	no	7.73077	Yes	II
459205	47	66.7953	24.6604	86.4	88.1	1.09535	7.68666	2.72627	3.1894	94	144	2010	1	0	No CHD events	Clinic V2	Most days	Most days	On most days	On most days	Known DM at V2	0	1	Indian Asian	Yes	1	>140/90											15.3	1		8		11.6667			no	7.5	.m	IV
717600	53		26.3771	95.1	96.1	1.1718	7.4214	4	3.79	70	93	1994	1	0	Post-baseline CHD event	Nurse home visit	2-3days	not in last 7days	Not in last 7 days	2 or 3 days in last 7	Known DM at V2	0	1	Indian Asian	Yes	1	normal											4	4			4.75	1.75		3	no	0.75	No	III manual
498169	56		24.2606	81	86.8	1.7112	6.603	1.58	1.32	86	168	2004	0	0	Post-baseline CHD event		1day only	2-3days	2 or 3 days in last 7	On 1 day only		0	0	Indian Asian	Yes	1	>160/95											4.02	1.5			2.58333	0.583333		2	no	0	No	III manual
480775	52	74.1246	25.0614	92.5	92.9	1.18008	5.36762	1.34878	1.34878	82	112	2010	1	0	No CHD events	Clinic V2	1day only	2-3days	2 or 3 days in last 7	On 1 day only	Known DM at V2	0	1	Indian Asian	Yes	1	normal											11.0904	1.5352	0.0352	7	15.4305	10.4305	0.7638	5	no	32.5962	Yes	IV
501754	52		24.396	91.4	91.4	1.674	5.2917	1.24	1.34	79	101		0	0			Most days	not in last 7days	Not in last 7 days	On most days		0	0	Indian Asian	No	1	treated											4	1		3	4.58333	0.583333		4	no	0	No	III manual
739636	51		26.5021	91.8	92.8	0.957673	6.19233	4.1394	2.91628	65	106	2010	0	0	No CHD events		2-3days	Most days	On most days	2 or 3 days in last 7		0	1	Indian Asian	Yes	1	normal											26.2862	14.6431	4.6431	7	27.4155	23.4155	1.1088	4	no	6.75	Yes	IV
637220	57	75.5209	29.1969	98.6	101.8	1.0416	5.9334	0.84	0.94	71	120	2009	0	0	No CHD events	Clinic V2	Most days	Most days	On most days	On most days	Known DM at V2	1	1	Indian Asian	Yes	0	normal											8	1		7	9.66667	4.66667		5	no	1.67308	Yes	III manual
632800	51		28.8993	105.4	104.7	0.9486	5.9334	1.8		89	139	1991		0	CHD death first event		Most days	Most days	On most days	On most days		1		Indian Asian	Unobtainable		normal	1	0	0	0	0	0	0	0	1	CHD	3	1		2					yes	0		III non-manual
750493	52	71.7673	25.8197	96.2	98	0.862356	4.64808	1.0519	1.0994	92	152	2003	0	0	Post-baseline CHD event	Clinic V2	Most days	1day only	On 1 day only	On most days	Known DM at V2	0	1	Indian Asian	Yes	1	>140/90											19.52	9		8		11.6667			no	0	No	III manual
650802	51	73.013	25.2481	92.8	93.9	1.06358	6.92571	2.10877	1.97815	75	107	2010	0	0	No CHD events	Clinic V2	2-3days	Most days	On most days	2 or 3 days in last 7	Known DM at V2	0	1	Indian Asian	Yes	1	normal											2	1		1	6.75	1.75		5	no	9.11539	Yes	III non-manual
544501	49	69.6099	22.3831	83.1	84.8		6.26396	1.53877		75	134	1998	1	0	Post-baseline CHD event	Clinic V2	2-3days	Most days	On most days	2 or 3 days in last 7	Known DM at V2	1	1	Indian Asian	Yes	1	normal											16.78	4		9	2.58333	0.583333		2	yes	0	No	IV
451030	54		33.4586	111.5	112.7	1.21185	5.23586	1.80002	1.7644	121	196	2009	0	0	No CHD events		Most days	Most days	On most days	On most days		0	1	Indian Asian	Yes	1	>160/95											9.5	3.5		6	2.58333	0.583333		2	no	50	Yes	IV
463515	52	73.2101	30.8335	105	105.6	1.19067	6.43878	2.16815	2.27502	95	142	1999	1	0	Post-baseline CHD event	Clinic V2	2-3days	Most days	On most days	2 or 3 days in last 7	Known DM at V2	0	1	Indian Asian	Yes	1	treated											4	4			1.58333	0.583333		1	no	15.5	Yes	III manual
714083	43	60.8487	24.6778	83.6	83.6	1.14855	4.9662	1.09	1.15	86	122	2010	1	0	No CHD events	Clinic V2	Most days	2-3days	2 or 3 days in last 7	On most days	No DM	0	0	Indian Asian	Yes	1	normal											14.8	3.5		5	10.8333	3.83333		7	no	0	Yes	III manual
455050	55		31.6181	108.1	108.1	0.7998	5.7381	4.71	4.63	79	100	2010	0	0	No CHD events		Most days	Most days	On most days	On most days		0	1	Indian Asian	Yes	1	normal											5	5				4.66667			no	28	Yes	II
661946	42	62.5845	26.0821	90	94.5	1.3392	6.0822	1.25	1.31	67	109	2011	1	0	No CHD events	Clinic V2	2-3days	Most days	On most days	2 or 3 days in last 7	New DM	0	1	Indian Asian	Yes	0	normal											23.54	8.5		10	18.6667	11.6667		7	no	30.7308	Yes	IV
726665	45		31.5835	102.8	104.4	1.0323	6.4356	1.48	1.71	88	131	2009	0	0	No CHD events		2-3days	Most days	On most days	2 or 3 days in last 7		0	1	Indian Asian	Yes	1	normal											10.5	1.5		9	17.6667	9.66667		8	no	0	No	III manual
652417	41	60.5667	27.1708	99.5	103.9	0.989446	6.50587	3.22502	3.43878	98	147	2009	0	0	No CHD events	Clinic V2	1day only	2-3days	2 or 3 days in last 7	On 1 day only	Known DM at V2	0	1	Indian Asian	Yes	1	treated											1	1			15.8333	8.83333		7	no	64.5	Yes	III manual
550182	59		31.5257	106.6	107.2	1.40249	9.7502	1.30128	1.32502	107	148	1995		0	Post-baseline CHD event		2-3days	2-3days	2 or 3 days in last 7	2 or 3 days in last 7		0	1	Indian Asian	Yes	1	>160/95	1	0	1	0	0	0	1	0	1	missing	1	1							no	30		V
787929	50	68.3587	27.8053	98.5	98.5	0.6231	4.6128	3.04		72	113	2008	1	0	No CHD events	Clinic V2	Most days	Most days	On most days	On most days	Known DM at V2	1	1	Indian Asian	Yes	1	normal											20.3	4		10	11.6667	4.66667		7	yes	22.5577	Yes	IV
578417	59		23.4937	83.6	83.6	0.8091	4.2501	1.1	1.19	78	144	1998		0	CHD death first event		Most days	Most days	On most days	On most days		1	1	Indian Asian	Yes	1	treated	1	0	1	0	0	1	0	0	1	respiratory	19.3	5		8					yes	0		IV
777737	49	70.5489	25.1809	91.8	92.1	1.36012	6.927	2.07315	2.56002	79	110	2011	1	0	No CHD events	Clinic V2	Most days	Most days	On most days	On most days	Known DM at V2	0	1	Indian Asian	Yes	0	normal											17.04	4		8	9.66667	4.66667		5	no	34.1731	Yes	III manual
608849	47	67.0144	27.7387	96.3	99.6	0.777629	7.05166	7.5119	7.5594	77	114	2009	0	0	No CHD events	Clinic V2	Most days	2-3days	2 or 3 days in last 7	On most days	New DM	0	1	Indian Asian	Yes	1	normal											12.5	3.5		9	7.5	3.5		4	no	0	No	V
793162	52	71.1923	24.4865	87.3	87.3	1.9638	5.42049	1.06377	2.3819	107	157	2010	0	0	No CHD events	Clinic V2	Most days	Most days	On most days	On most days	No DM	0	0	Indian Asian	Yes	1	>160/95	1	1	0	1	0	0	1	0	1	CHD	10	4		6	19.6667	11.6667		8	no	0	No	III manual
760956	54		28.2206	84.4	89	1.2183	5.5242	1.87	2.1	82	127	2009	0	0	No CHD events	Nurse home visit	2-3days	2-3days	2 or 3 days in last 7	2 or 3 days in last 7	No DM	0	0	Indian Asian	Yes	1	normal											1	1			2.58333	0.583333		2	no	0	No	III non-manual
598871	40		30.8011	100.3	104.2	1.0424	5.65338	2.8094	2.9044	91	124		1	0			2-3days	2-3days	2 or 3 days in last 7	2 or 3 days in last 7		1	1	Indian Asian	No	1	>140/90											5.78	1		1	8.41667	1.41667		7	no	14.8654	Yes	IV
716245	56		23.7277	94.5	95.4	0.830583	7.28257	2.0969	2.1919	77	115	2010	1	0	No CHD events		Most days	Most days	On most days	On most days		0	1	Indian Asian	Yes	1	normal											13	4		9	3.58333	0.583333		3	no	0	Yes	V
581369	59		29.0018	102.5	102.5	1.0695	7.3935	2.24	2.21	75	113	2005	0	0	Post-baseline CHD event	Nurse home visit	Most days	Most days	On most days	On most days	No DM	0	0	Indian Asian	Yes	1	normal											7.56				3.58333	0.583333		3	no	0	No	III manual
501310	48	67.4853	25.5951	89.5	89.5	1.06358	6.04608	1.46753	1.3369	92	120	2009	0	0	Post-baseline CHD event	Clinic V2	1day only	2-3days	2 or 3 days in last 7	On 1 day only	No DM	0	0	Indian Asian	Yes	1	>140/90											4.5	3.5		1	10.8333	3.83333		7	no	21.5	Yes	IV
417156	42		25.7308	79.3	79.3	1.023	5.3661	1.94	1.69	68	105	2002		0	CHD death first event		2-3days	2-3days	2 or 3 days in last 7	2 or 3 days in last 7		0	0	Indian Asian	Yes	0	normal	1	0	0	0	0	0	0	0	1	CHD	23.32	8.5		6					no	38.5		II
434514	60		29.3444	90	93.2					74	137	2009		0	No CHD events		2-3days	2-3days	2 or 3 days in last 7	2 or 3 days in last 7		0	0	Indian Asian	Yes	1	normal	1	1	0	1	0	0	0	0	0	other circ	1	1							no	0		III manual
597601	63		19.3612	73	76	0.8556	4.7895	0.95	0.97	89	150	2007		0	CHD death first event		Most days	2-3days	2 or 3 days in last 7	On most days		0	0	Indian Asian	Yes	0	>140/90	1	1	0	0	0	0	1	0	1	CHD	16	4		12					no	0		IV
621575	44	64.3997	22.286	80.1	81.9	1.3392	5.7102	1.68	1.37	68	112	2011	1	0	No CHD events	Clinic V2	Most days	Most days	On most days	On most days	No DM	0	0	Indian Asian	Yes	1	normal											18	9		9	8.83333	3.83333		5	no	3.75	Yes	III non-manual
454180	52		25.2733	89.3	91	1.41308	5.99157	2.58378	2.2394	73	111	2004		0	No CHD events		2-3days	2-3days	2 or 3 days in last 7	2 or 3 days in last 7		0	0	Indian Asian	Yes	0	normal	0	0	0	0	0	0	1	0	0	other	9.5	3.5		6					no	26		IV
477933	57		28.7249	105.5	107.5	1.06358	5.56123	2.37002		62	136	2004		0	Post-baseline CHD event		Most days	Most days	On most days	On most days		1	1	Indian Asian	Yes	1	normal	1	0	0	0	0	0	0	0	1	CHD	33.096	22.096		11					yes	6		IV
796301	55		25.0519	87.1	88.5		4.59202	3.77128	4.16315	98	139	2007		0	No CHD events		2-3days	Most days	On most days	2 or 3 days in last 7		0	1	Indian Asian	Yes	1	>160/95	0	0	0	0	0	0	0	0	0	missing	1.5	1.5							no	3.05769		III non-manual
425686	59		29.1873	94.2	94.2	1.43426	5.36968	0.8619	0.8619	81	146	2001		0	No CHD events		2-3days	Most days	On most days	2 or 3 days in last 7		0	1	Indian Asian	Yes	1	>140/90	1	0	1	0	0	0	1	1	0	other	11.5376	2.7688	1.7688	7					no	10.5		V
763935	55		24.7887	90.9	91.4	0.925901	7.05166	6.68065	5.8969	73	108	2010	1	0	No CHD events		Most days	Most days	On most days	On most days		0	0	Indian Asian	Yes	1	normal											7.2976	3.2688	1.7688	1	16.6667	9.66667		7	no	28.5577	Yes	I
748039	58		28.4988	97.4	98.6	1.33894	7.58504	1.50315	1.4794	68	114	2005		0	No CHD events		Most days	2-3days	2 or 3 days in last 7	On most days		0	0	Indian Asian	Yes	1	normal	0	0	0	0	0	1	0	0	0	respiratory	11.78	5		3					no	20.4615		III manual
434824	48	68.0767	24.1617	84.2	86.7	0.9486	4.7244	1.93		64	116	2010	0	0	No CHD events	Clinic V2	Most days	Most days	On most days	On most days	Known DM at V2	1	1	Indian Asian	Yes	1	normal											7	1		6	5.58333	0.583333		5	yes	0	No	IV
423702	59		24.8978	86.3	86.6	1.75199	7.63943	3.03502	2.37002	78	161	1999	0	0	Post-baseline CHD event		2-3days	2-3days	2 or 3 days in last 7	2 or 3 days in last 7		0	0	Indian Asian	Yes	1	>160/95											5.5	1.5		4	8.66667	4.66667		4	no	40.3462	Yes	III manual
550508	47		23.8477	92.1	91.6	0.925901	8.47658	6.5144	6.0869	79	110	1991		0	CHD death first event		1day only	2-3days	2 or 3 days in last 7	On 1 day only		0		Indian Asian	Unobtainable		treated	1	0	0	0	0	0	0	0	1	CHD	6	1		5					no	4.61538		III manual
544160	50		24.6548	88.6	90.2	0.862356	5.69768	2.56002	2.63127	82	103	2010	0	0	No CHD events		2-3days	Most days	On most days	2 or 3 days in last 7		1	1	Indian Asian	Yes	1	normal											8	1		7	21.4305	12.4305	0.7638	9	no	0	Yes	IV
480821	50	71.258	28.7213	94.4	97.7	0.925901	5.00595	5.8019		81	130	1994	1	0	Post-baseline CHD event	Clinic V2	Most days	Most days	On most days	On most days	Known DM at V2	1	1	Indian Asian	Yes	1	normal											10.5	3.5		7	2.58333	0.583333		2	yes	30.0577	Yes	III manual
673848	57		33.9901	116	116.1		5.9081	0.897525	0.9094	73	122			0			Most days	2-3days	2 or 3 days in last 7	On most days		0		Indian Asian	Unobtainable		treated	0	0	0	0	1	0	0	0	0	digestive/GI	18.5	8.5		10					no	14.75		III manual
708670	45	63.5428	21.0243	76	76	1.0881	3.7479	0.43	0.5	64	97	2009	1	0	No CHD events	Clinic V2	Most days	not in last 7days	Not in last 7 days	On most days	No DM	0	0	Indian Asian	No	0	normal											11	1		10	9.41667	1.41667		8	no	3.75	Yes	V
688180	64		24.3479	91	91	0.8649	5.1243	1.47	1.57	99	163	2004		0	Post-baseline CHD event		Most days	not in last 7days	Not in last 7 days	On most days		0	0	Indian Asian	Yes	0	>160/95	0	0	0	1	0	1	0	0	0	neoplasm	4	4							no	0		III manual
743766	64	83.4935	26.9477	89.9	89.9	1.29658	8.00679	1.64565	1.34878	71	131	2011	0	0	No CHD events	Clinic V2	2-3days	2-3days	2 or 3 days in last 7	2 or 3 days in last 7	Known DM at V2	0	1	Indian Asian	Yes	1	normal											7	1		6	10.6667	4.66667		6	yes	2.36538	Yes	I
515087	53		25.2586	94.3	94.8	1.36012	5.97178	2.27502	1.9069	105	134	1999		0	CHD death first event		Most days	Most days	On most days	On most days		1	1	Indian Asian	Yes	1	>160/95	1	0	0	0	0	0	0	0	1	CHD	4	4							yes	0		III non-manual
404681	63		24.3565	86.4	87.1	1.19067	2.86376	0.55315	0.565025	61	122	1996		0	No CHD events		Most days	Most days	On most days	On most days		0	0	Indian Asian	Yes	0	normal	0	0	0	0	0	1	0	0	0	respiratory	4	4							no	0		III manual
650745	63		29.8402	99.5	102.4		5.84442	8.91315	7.96315	88	144	2006		0	CHD death first event		1day only	2-3days	2 or 3 days in last 7	On 1 day only		0	0	Indian Asian	Yes	1	treated	1	0	0	0	0	0	0	0	1	CHD	13	9		4					no	0.288462		V
797043	49	69.0732	28.8172	95.2	101.9	1.395	4.6035	1.27	1.45	90	123	2010	0	0	No CHD events	Clinic V2	2-3days	Most days	On most days	2 or 3 days in last 7	Known DM at V2	1	1	Indian Asian	Yes	1	normal											3.5	3.5			8.83333	3.83333		5	no	9.05769	Yes	III manual
565946	49		20.9737	83.7	83.7	1.8321	3.813	0.29	0.26	76	115	2010	0	0	No CHD events		1day only	Most days	On most days	On 1 day only		0	0	Indian Asian	Yes	0	normal											11.5	3.5		8	8.66667	4.66667		4	no	60	Yes	III manual
795545	50		20.2529	82.1	84.6	1.70433	4.61325	0.69565	0.778775	69	113	2011	1	0	No CHD events		2-3days	Most days	On most days	2 or 3 days in last 7		0	0	Indian Asian	Yes	1	normal											12	1		11	16.6667	11.6667		5	no	3	Yes	IV
446432	44	63.5838	24.9845	98.1	101.7	1.21185	7.14989	4.79252	4.68565	88	123	2010	0	0	No CHD events	Clinic V2	2-3days	2-3days	2 or 3 days in last 7	2 or 3 days in last 7	Known DM at V2	0	1	Indian Asian	Yes	0	normal											11.5	1.5		10	12.7755	10.7755	1.1088	2	no	4.5	Yes	III manual
795725	62		27.7531	95.4	95.4	0.744	7.7562	5.6		69	129	1993		0	CHD death first event		Most days	Most days	On most days	On most days		1		Indian Asian	Unobtainable		normal	1	0	0	0	0	0	1	0	1	CHD	1.5	1.5							yes	0		III manual
641428	63		27.5759	103.4	104.8	1.16949	6.86332	4.19877	4.0919	97	143			0			1day only	2-3days	2 or 3 days in last 7	On 1 day only		0		Indian Asian	Unobtainable		treated	0	0	0	0	0	1	0	0	0	respiratory	2.3976	1.9488	0.4488						no	55		III manual
635747	42	61.3333	28.5701	91.2	93.4	1.209	8.649	2.94	2.72	68	108	2008	0	0	No CHD events	Clinic V2	Most days	1day only	On 1 day only	On most days	No DM	0	0	Indian Asian	No	0	normal											16.2862	5.6431	4.6431	6	10.4489	6.44887	1.7822	4	no	8.61539	Yes	III non-manual
602446	42		23.3691	86.3	86.3	1.03181	6.41639	1.83565	1.82378	79	140	1994		0	CHD death first event		Most days	Most days	On most days	On most days		0	0	Indian Asian	Yes	0	normal	1	1	0	0	0	0	0	0	1	CHD	15.5326	5.2663	1.2663	9					no	4.55769		IV
796224	43		26.4239	91.7	94.7	0.93	4.7802	1.33	1.39	95	133	2010	0	0	No CHD events		Most days	Most days	On most days	On most days		0	1	Indian Asian	Yes	1	>160/95											5	1		4	15.4673	7.46727	2.8006	8	no	15.6154	Yes	II
575397	51		22.9151	81.2	81.2	1.32835	5.43528	1.0044	0.968775	72	102		0	0			not in last 7days	2-3days	2 or 3 days in last 7	Not in last 7 days		0	1	Indian Asian	No	1	normal											10.04	1		4	4.75	1.75		3	no	20.1154	No	II
573825	52		25.5277	92.6	94.5	1.9344	5.4498	0.94		90	160	2001		0	No CHD events		not in last 7days	2-3days	2 or 3 days in last 7	Not in last 7 days		1	1	Indian Asian	Yes	1	>160/95	0	0	1	0	0	1	0	0	0	respiratory	3.52	1							yes	20		IV
523735	65		27.845	94.4	94.4	0.8184	5.7753	4.02	3.75	68	137	2011		0	CHD death first event		2-3days	Most days	On most days	2 or 3 days in last 7		1		Indian Asian	No		normal	1	0	0	0	0	1	0	0	1	respiratory	1	1							yes	0.346154		III manual
657304	49	68.7474	26.144	98.2	100.3	1.54017	6.90577	2.02565	2.48878	103	139	1993	1	0	Post-baseline CHD event	Clinic V2	Most days	Most days	On most days	On most days	No DM	0	0	Indian Asian	Yes	1	treated											13	1		12	3.58333	0.583333		3	no	0.288462	No	IV
600696	58		26.477	112.3	114.2	1.16419	6.6086	2.6669	1.9069	74	102	2000		0	No CHD events		2-3days	Most days	On most days	2 or 3 days in last 7		0	0	Indian Asian	Yes	1	normal	0	0	0	0	0	0	0	0	0	missing	1	1							no	0		IV
798352	57		22.6713	90	90	1.9437	5.0034	0.93	0.89	90	163	2010	0	0	No CHD events		Most days	Most days	On most days	On most days		0	0	Indian Asian	Yes	1	treated											15	9		6	8.66667	4.66667		4	no	9	Yes	III manual
718478	51	71.885	22.6371	83.8	85.4	1.08476	4.80429	1.4794	1.3369	73	110		0	0	Post-baseline CHD event	Clinic V2	Most days	1day only	On 1 day only	On most days	No DM	0	0	Indian Asian	Yes	1	normal											7	1		6	7.58333	2.58333		5	no	0.865385	Yes	II
525723	57		18.0597	79.9	80.4	0.735265	4.78453	1.1469	0.9569	91	134			0			not in last 7days	2-3days	2 or 3 days in last 7	Not in last 7 days		0		Indian Asian	Unobtainable		>140/90	1	0	0	0	0	1	0	1	0	cerebrovascular disease	4	4							no	9		V
560603	61	81.5305	23.5436	88.9	90.1	1.09535	5.44578	1.1469	0.945025	64	116	2011	0	0	No CHD events	Clinic V2	2-3days	2-3days	2 or 3 days in last 7	2 or 3 days in last 7	No DM	0	0	Indian Asian	Yes	1	normal											3.5	3.5			6.58333	0.583333		6	no	12	Yes	III manual
470515	55	74.9131	24.1741	92.1	92.1	1.2369	6.8541	2.58		72	119	1996	1	0	Post-baseline CHD event	Clinic V2	Most days	Most days	On most days	On most days	No DM	0	0	Indian Asian	Yes	1	normal											12	1		11	3.58333	0.583333		3	no	0	No	IV
759232	48	66.8145	31.7014	110.4	110.4	1.3919	7.29847	3.08253	3.21315	86	119	2005	1	0	Post-baseline CHD event	Clinic V2	Most days	2-3days	2 or 3 days in last 7	On most days	No DM	0	0	Indian Asian	Yes	1	normal											11	1		10	5.75	1.75		4	no	0	No	III manual
687643	51	72.5311	26.1071	89.6	90.6	0.777629	6.17344	8.09377	5.24377	66	116	2010	0	0	No CHD events	Clinic V2	Most days	1day only	On 1 day only	On most days	Known DM at V2	1	1	Indian Asian	Yes	1	normal											7	1		6	16.6667	11.6667		5	no	0	Yes	IV
624297	51		21.6449	82.4	82.4	1.0137	5.8311	2.3	1.97	84	127	1995	1	0	Post-baseline CHD event		2-3days	Most days	On most days	2 or 3 days in last 7		0	1	Indian Asian	Yes	1	treated											4	4			4.58333	0.583333		4	no	0.980769	Yes	III manual
699271	54		26.1415	84.1	84.9	1.3392	4.9383	0.91	0.94	71	99		0	0			1day only	Most days	On most days	On 1 day only		0	0	Indian Asian	No	0	normal											8	4		4	13.4673	7.46727	2.8006	6	no	0	No	III manual
429965	45	64.8487	24.705	76.1	79.3	1.2369	5.766	1.6	1.32	73	117	2002	0	0	Post-baseline CHD event	Clinic V2	Most days	Most days	On most days	On most days	No DM	0	0	Indian Asian	Yes	1	normal											9	1		8	8.58333	2.58333		6	no	0.115385	Yes	II
712922	53		25.8017	96.7	96.3	1.2462	7.161	1.47	1.25	73	111	2000		0	No CHD events		Most days	Most days	On most days	On most days		0	0	Indian Asian	Yes	1	normal	0	0	0	1	0	0	1	0	0	neoplasm	13	4		9					no	0		IV
753973	48		22.5985	85.4	85.4	1.0881	7.1517	3.12	2.31	76	100		1	0			2-3days	2-3days	2 or 3 days in last 7	2 or 3 days in last 7		0	1	Indian Asian	No	1	normal											12.5	2.5		10	8.66667	4.66667		4	no	15	No	III non-manual
400233	53		37.386	110.2	110.2	0.862356	4.35419	2.02565	2.34628	79	123			0			2-3days	1day only	On 1 day only	2 or 3 days in last 7		0		Indian Asian	Unobtainable		normal	0	0	0	1	0	0	0	0	0	neoplasm	17.8376	2.7688	1.7688	7					no	22.3077		II
550137	61		22.4423	78.3	78.3	1.22244	6.9245	1.44378	1.20627	81	148	1998		0	Post-baseline CHD event		1day only	2-3days	2 or 3 days in last 7	On 1 day only		0	0	Indian Asian	Yes	1	treated	1	0	0	0	0	0	0	0	1	CHD	12	5		7					no	3.28846		V
412198	64	83.8029	44.5425	87	88.5	0.9858	5.2638	1.79	1.78	78	131	2003	0	0	Post-baseline CHD event	Clinic V2	Most days	Most days	On most days	On most days	No DM	0	0	Indian Asian	Yes	1	normal											1	1			15.6667	9.66667		6	no	0	No	III manual
638274	50		25.6149	91	96	0.93	4.4919	0.99	0.95	95	131	1998		0	No CHD events		Most days	Most days	On most days	On most days		0	0	Indian Asian	Yes	1	>160/95	1	1	0	0	0	1	0	0	0	other circ	19	9		10					no	0		III manual
580382	50		29.5064	103.2	103.4	1.209	6.7983	3		79	174	2008		0	CHD death first event		2-3days	1day only	On 1 day only	2 or 3 days in last 7		1	1	Indian Asian	Yes	1	>160/95	1	0	1	0	0	1	1	0	1	CHD	12.7684	2.1342	0.6342	10					yes	54.2308		II
612379	55	75.102	26.8465	95	95.5	1.26481	9.70775	7.71378	5.87315	82	111	1999	0	0	Post-baseline CHD event	Clinic V2	2-3days	Most days	On most days	2 or 3 days in last 7	Known DM at V2	0	1	Indian Asian	Yes	1	normal											1.5	1.5			5.75	1.75		4	no	26	Yes	IV
468172	48	66.7981	19.4829	75.2	75.2	1.28599	6.22331	0.897525	0.873775	84	127	2010	1	0	No CHD events	Clinic V2	Most days	Most days	On most days	On most days	No DM	0	0	Indian Asian	Yes	1	normal											2	1		1	8.66667	4.66667		4	no	3.05769	Yes	III manual
460390	46		33.8928	102.4	102.5	1.0788	6.1659	3.44	3.58	75	114	2009	1	0	No CHD events		1day only	not in last 7days	Not in last 7 days	On 1 day only		1	1	Indian Asian	Yes	1	treated											1	1			2.58333	0.583333		2	no	0	No	III manual
669361	43		21.3964	79.6	80.1	1.20126	5.25685	0.921275	0.802525	65	108	2010	0	0	No CHD events		not in last 7days	1day only	On 1 day only	Not in last 7 days		0	0	Indian Asian	Yes	1	normal											12	1		11	14.6667	9.66667		5	no	55	Yes	III manual
589651	56		21.3875	87.3	89.9	1.40249	6.77207	1.44378	1.59815	73	134		0	0			Most days	Most days	On most days	On most days		0	0	Indian Asian	No	1	normal											13	4		9	10.6667	4.66667		6	no	7.5	Yes	V
546158	54		29.9371	103.7	103.7	1.5066	6.5472	1.44	1.42	104	146	2008		0	No CHD events		1day only	Most days	On most days	On 1 day only		0	0	Indian Asian	Yes	1	>160/95	1	1	0	0	0	0	1	1	0	other circ	9	1		8					no	0		IV
640225	43	65.2649	22.1709	86.7	86.7	1.12713	4.32946	0.93315	1.18253	87	117	1998	0	0	Post-baseline CHD event	Clinic V2	Most days	Most days	On most days	On most days	No DM	0	0	Indian Asian	Yes	1	normal											7.5	1.5		6	3.58333	0.583333		3	no	21.1154	Yes	II
504246	64		24.2215	96	97.1	0.947082	5.21486	1.1469	1.2894	104	145	1994		0	Post-baseline CHD event		2-3days	Most days	On most days	2 or 3 days in last 7		0	1	Indian Asian	Yes	1	>160/95	0	0	0	0	0	0	0	0	0	missing	12.82	4							no	0		IV
577997	51	69.7248	27.4009	80.4	82.6	1.4787	5.3568	1.43	1.35	101	151	2008	1	0	No CHD events	Clinic V2	Most days	Most days	On most days	On most days	New DM	0	1	Indian Asian	No	1	>160/95											11.52	4		5	10.6667	4.66667		6	no	3.11538	Yes	III non-manual
679661	49		22.0028	82.4	84.2	1.18008	4.64509	0.826275	0.74315	81	117	2009	0	0	No CHD events		Most days	1day only	On 1 day only	On most days		0	0	Indian Asian	Yes	1	normal											16.3	1		9	6.41667	1.41667		5	no	6.80769	Yes	V
549570	44		22.9937	91.8	92	1.28599	4.36469	1.91877		77	105	2009		0	CHD death first event		2-3days	Most days	On most days	2 or 3 days in last 7		1	1	Indian Asian	Yes	1	normal	1	1	0	0	0	0	0	0	1	CHD	7	4		3					yes	11.5		III non-manual
471325	65		25.7962	110	110.3	0.978855	5.09086	2.96377	2.98752	83	132	1994		0	Post-baseline CHD event		2-3days	2-3days	2 or 3 days in last 7	2 or 3 days in last 7		0	0	Indian Asian	Yes	1	normal	1	0	0	0	1	0	1	0	1	digestive/GI	1	1							no	20		IV
588753	49		30.1351	100.3	104.2		6.44289	2.3819		88	129	1994		0	Post-baseline CHD event		Most days	2-3days	2 or 3 days in last 7	On most days		1	1	Indian Asian	Yes	1	normal	1	1	1	0	0	0	0	0	1	CHD	4	1		3					yes	8.5		II
534682	45	63.3539	31.5514	89.4	96	1.1904	5.6637	1.31	1.36	94	135	2007	0	0	Post-baseline CHD event	Clinic V2	Most days	Most days	On most days	On most days	Known DM at V2	0	1	Indian Asian	Yes	1	>140/90											10.5	3.5		7	9.08793	4.08793	0.2546	5	no	0	No	IV
[truncated: 452 more rows]
[truncated: 56 more columns]
